# Supplementary material for: A high throughput multi-locus insecticide resistance marker panel for tracking resistance emergence and spread in Anopheles gambiae
Source: Sci Rep. 2019 Sep 16;9:13335. doi: 10.1038/s41598-019-49892-6 (PMC6746726; doi:10.1038/s41598-019-49892-6)
Supplement: Supplementary file 5 — Supplementary Data S3 [file 41598_2019_49892_MOESM5_ESM.xls]

## Sheet: Raw_data_filtered
# The relationship between the Marker names and the SNPs which they refer to can be found in Supplementary Data S1
Sample	Marker name	Genotype_call	Allele1	Allele2	Height1	Height2
WATER	Ag_Def_F1	XX	A	G	0	0.065197
WATER	Ag_Def_F2	XX	A	G	0.258906	1.52263
WATER	Ag_Def_F3	XX	C	G	0	0.183995
WATER	Ag_Def_F5_2	XX	A	G	0	0.122902
WATER	Ag_Def_S1_3	XX	C	T	0.005904	0
WATER	Ag_Def_S2_4	XX	A	T	0	0.188243
WATER	Ag_Def_S2S4	XX	C	T	0	0
WATER	Ag_Def_S3	XX	G	T	0.007238	0.027811
WATER	Ag_Def_S4S5	XX	C	T	0	0
WATER	Ag_Def_S4S5_2	XX	G	T	0.03011	0
WATER	Ag_Def_S5	XX	A	C	0.366775	1.08885
WATER	Ag_VGC_1575Y	XX	A	T	0	0
WATER	Ag_VGC_1879S	XX	C	T	0.001191	0
WATER	Ag_VGC_1879L	XX	C	T	0	0
WATER	Ag_RDL_296S	XX	G	T	0.016535	0
WATER	Ag_RDL_296G	XX	C	G	0	0.019332
WATER	Ag_Ace1_119S	XX	A	G	0	0
WATER	Ag_GSTE2_114T	XX	A	G	0.200945	0
WATER	Ag_GSTE2_119V	XX	C	G	0	0
WATER	Ag_kdr_1014S	XX	C	T	0.354554	0
WATER	Ag_kdr_1014F	XX	A	T	0.001318	0.060762
WATER	Ag_VGC_1597G	XX	A	G	0	0.012848
WATER	Ag_VGC_1746S	XX	G	T	0	0
WATER	Ag_VGC_1853I	XX	A	G	0	0.114929
WATER	Ag_VGC_1868T	TT	C	T	0.000904	4.02756
WATER	Ag_VGC_1934V	XX	C	T	0	0
WATER	Ag_VGC_791M	XX	C	T	0	0
WATER	Ag_Def_F3F4_2	XX	A	T	0	1.25373
WATER	Ag_Def_F1	XX	A	G	0	0.065711
WATER	Ag_Def_F2	XX	A	G	0	0.668411
WATER	Ag_Def_F3	XX	C	G	0.034356	0.430858
WATER	Ag_Def_F5_2	XX	A	G	0	0
WATER	Ag_Def_S1_3	XX	C	T	0.218174	0
WATER	Ag_Def_S2_4	XX	A	T	0	0.068858
WATER	Ag_Def_S2S4	XX	C	T	0	0.111578
WATER	Ag_Def_S3	XX	G	T	0	0.055555
WATER	Ag_Def_S4S5	XX	C	T	0	0
WATER	Ag_Def_S4S5_2	XX	G	T	0	0.003137
WATER	Ag_Def_S5	XX	A	C	0.115039	0.491956
WATER	Ag_VGC_1575Y	XX	A	T	0	0
WATER	Ag_VGC_1879S	XX	C	T	0.008465	0
WATER	Ag_VGC_1879L	XX	C	T	0	0
WATER	Ag_RDL_296S	XX	G	T	0	0
WATER	Ag_RDL_296G	XX	C	G	0.015671	0.200874
WATER	Ag_Ace1_119S	XX	A	G	0	0
WATER	Ag_GSTE2_114T	XX	A	G	0.079056	0.255797
WATER	Ag_GSTE2_119V	XX	C	G	0	0.053545
WATER	Ag_kdr_1014S	XX	C	T	0.145178	0
WATER	Ag_kdr_1014F	XX	A	T	0	0.219762
WATER	Ag_VGC_1597G	XX	A	G	0	0
WATER	Ag_VGC_1746S	XX	G	T	0	0
WATER	Ag_VGC_1853I	XX	A	G	0	0
WATER	Ag_VGC_1868T	TT	C	T	0.114087	2.23092
WATER	Ag_VGC_1934V	XX	C	T	0.176112	0
WATER	Ag_VGC_791M	XX	C	T	0	0.145229
WATER	Ag_Def_F3F4_2	XX	A	T	0	0.661933
WATER	Ag_Def_F1	XX	A	G	0	0.102757
WATER	Ag_Def_F2	AG	A	G	2.386	3.15474
WATER	Ag_Def_F3	XX	C	G	0.570766	0.531475
WATER	Ag_Def_F5_2	XX	A	G	0	0
WATER	Ag_Def_S1_3	XX	C	T	0.722473	0
WATER	Ag_Def_S2_4	XX	A	T	0	0
WATER	Ag_Def_S2S4	XX	C	T	0.049795	0
WATER	Ag_Def_S3	XX	G	T	0	0
WATER	Ag_Def_S4S5	XX	C	T	0	0
WATER	Ag_Def_S4S5_2	XX	G	T	0.10105	0
WATER	Ag_Def_S5	XX	A	C	0.571997	2.03906
WATER	Ag_VGC_1575Y	XX	A	T	0	0.287494
WATER	Ag_VGC_1879S	XX	C	T	0.385025	0
WATER	Ag_VGC_1879L	XX	C	T	0	0
WATER	Ag_RDL_296S	XX	G	T	0.249335	0
WATER	Ag_RDL_296G	XX	C	G	0.29401	0.63051
WATER	Ag_Ace1_119S	XX	A	G	0	0.208641
WATER	Ag_GSTE2_114T	XX	A	G	0.332697	0
WATER	Ag_GSTE2_119V	XX	C	G	0	0
WATER	Ag_kdr_1014S	XX	C	T	1.28262	0
WATER	Ag_kdr_1014F	XX	A	T	0	0.660921
WATER	Ag_VGC_1597G	XX	A	G	0	0.140023
WATER	Ag_VGC_1746S	XX	G	T	0	0
WATER	Ag_VGC_1853I	XX	A	G	0	0
WATER	Ag_VGC_1868T	TT	C	T	0	9.25787
WATER	Ag_VGC_1934V	XX	C	T	0	0
WATER	Ag_VGC_791M	XX	C	T	0	0.068602
WATER	Ag_Def_F3F4_2	XX	A	T	0	4.94155
AB0177-C	Ag_Def_F1	AA	A	G	2.94668	0.120564
AB0177-C	Ag_Def_F2	GG	A	G	0.388651	10.7408
AB0177-C	Ag_Def_F3	GG	C	G	0.373365	8.99056
AB0177-C	Ag_Def_F5_2	AA	A	G	10.8588	0.516285
AB0177-C	Ag_Def_S1_3	TT	C	T	0	6.59057
AB0177-C	Ag_Def_S2_4	TT	A	T	0	4.36308
AB0177-C	Ag_Def_S2S4	CC	C	T	4.34348	0
AB0177-C	Ag_Def_S3	TT	G	T	0	1.84574
AB0177-C	Ag_Def_S4S5	TT	C	T	0.581386	15.3598
AB0177-C	Ag_Def_S4S5_2	GG	G	T	6.9661	0.324118
AB0177-C	Ag_Def_S5	AA	A	C	12.2987	0.465448
AB0177-C	Ag_VGC_1575Y	AA	A	T	7.10335	0.138664
AB0177-C	Ag_VGC_1879S	CC	C	T	15.574	0.585644
AB0177-C	Ag_VGC_1879L	CT	C	T	6.28029	5.19414
AB0177-C	Ag_RDL_296S	GG	G	T	24.7153	1.49483
AB0177-C	Ag_RDL_296G	CG	C	G	7.28533	7.10949
AB0177-C	Ag_Ace1_119S	GG	A	G	0	14.5965
AB0177-C	Ag_GSTE2_114T	AA	A	G	13.3518	0
AB0177-C	Ag_GSTE2_119V	CG	C	G	5.71644	5.58269
AB0177-C	Ag_kdr_1014S	TT	C	T	0	10.2131
AB0177-C	Ag_kdr_1014F	TT	A	T	0	11.6194
AB0177-C	Ag_VGC_1597G	AA	A	G	9.9701	0.005953
AB0177-C	Ag_VGC_1746S	GT	G	T	1.97249	1.92466
AB0177-C	Ag_VGC_1853I	GG	A	G	0	15.2113
AB0177-C	Ag_VGC_1868T	TT	C	T	0.069053	6.55168
AB0177-C	Ag_VGC_1934V	CC	C	T	11.3618	0
AB0177-C	Ag_VGC_791M	CT	C	T	2.54539	3.3741
AB0177-C	Ag_Def_F3F4_2	AA	A	T	11.6568	0.604615
WATER	Ag_Def_F1	XX	A	G	0	0.186599
WATER	Ag_Def_F2	XX	A	G	0.02191	0.939604
WATER	Ag_Def_F3	XX	C	G	0.331962	0.356096
WATER	Ag_Def_F5_2	XX	A	G	0	0.002339
WATER	Ag_Def_S1_3	XX	C	T	0.185281	0
WATER	Ag_Def_S2_4	XX	A	T	0	0.03695
WATER	Ag_Def_S2S4	XX	C	T	0.254663	0.097435
WATER	Ag_Def_S3	XX	G	T	0.08926	0.031904
WATER	Ag_Def_S4S5	XX	C	T	0	0
WATER	Ag_Def_S4S5_2	XX	G	T	0.011884	0
WATER	Ag_Def_S5	XX	A	C	0.590115	1.17021
WATER	Ag_VGC_1575Y	XX	A	T	0	0.268499
WATER	Ag_VGC_1879S	XX	C	T	0.243419	0
WATER	Ag_VGC_1879L	XX	C	T	0.015843	0
WATER	Ag_RDL_296S	XX	G	T	0.296718	0
WATER	Ag_RDL_296G	XX	C	G	0.257304	0.094462
WATER	Ag_Ace1_119S	XX	A	G	0	0.188376
WATER	Ag_GSTE2_114T	XX	A	G	0.258505	0
WATER	Ag_GSTE2_119V	XX	C	G	0	0
WATER	Ag_kdr_1014S	XX	C	T	0.347724	0
WATER	Ag_kdr_1014F	XX	A	T	0	0.39562
WATER	Ag_VGC_1597G	XX	A	G	0	0.375187
WATER	Ag_VGC_1746S	XX	G	T	0	0
WATER	Ag_VGC_1853I	XX	A	G	0.18997	0.353156
WATER	Ag_VGC_1868T	TT	C	T	0.350401	2.80881
WATER	Ag_VGC_1934V	XX	C	T	0	0.047735
WATER	Ag_VGC_791M	XX	C	T	0.224191	0
WATER	Ag_Def_F3F4_2	XX	A	T	0.082896	0.766135
AB0173-C	Ag_Def_F1	AA	A	G	1.15682	0
AB0173-C	Ag_Def_F2	GG	A	G	0.121925	3.24026
AB0173-C	Ag_Def_F3	GG	C	G	0	3.64141
AB0173-C	Ag_Def_F5_2	AA	A	G	3.54707	0.214845
AB0173-C	Ag_Def_S1_3	TT	C	T	0	2.1839
AB0173-C	Ag_Def_S2_4	TT	A	T	0.06801	1.87824
AB0173-C	Ag_Def_S2S4	CC	C	T	1.86576	0
AB0173-C	Ag_Def_S3	XX	G	T	0	0.659383
AB0173-C	Ag_Def_S4S5	TT	C	T	0.108228	4.96861
AB0173-C	Ag_Def_S4S5_2	GG	G	T	2.98174	0.072693
AB0173-C	Ag_Def_S5	AA	A	C	4.46326	0.25374
AB0173-C	Ag_VGC_1575Y	AA	A	T	1.29355	0
AB0173-C	Ag_VGC_1879S	CC	C	T	5.12918	0.168949
AB0173-C	Ag_VGC_1879L	CC	C	T	3.35341	0
AB0173-C	Ag_RDL_296S	GG	G	T	9.78363	0.689397
AB0173-C	Ag_RDL_296G	CC	C	G	5.43116	0
AB0173-C	Ag_Ace1_119S	GG	A	G	0	5.85696
AB0173-C	Ag_GSTE2_114T	AA	A	G	4.30026	0
AB0173-C	Ag_GSTE2_119V	CC	C	G	3.219	0
AB0173-C	Ag_kdr_1014S	TT	C	T	0	3.13855
AB0173-C	Ag_kdr_1014F	TT	A	T	0.000543	3.41084
AB0173-C	Ag_VGC_1597G	AG	A	G	1.44962	1.82993
AB0173-C	Ag_VGC_1746S	GG	G	T	1.36077	0.038558
AB0173-C	Ag_VGC_1853I	GG	A	G	0	6.30367
AB0173-C	Ag_VGC_1868T	CT	C	T	1.05285	1.26655
AB0173-C	Ag_VGC_1934V	CC	C	T	4.29449	0
AB0173-C	Ag_VGC_791M	CC	C	T	1.99567	0.222084
AB0173-C	Ag_Def_F3F4_2	AA	A	T	2.40367	0
WATER	Ag_Def_F1	XX	A	G	0	0.043351
WATER	Ag_Def_F2	XX	A	G	0.20391	1.45006
WATER	Ag_Def_F3	XX	C	G	0.25051	0.018838
WATER	Ag_Def_F5_2	XX	A	G	0	0
WATER	Ag_Def_S1_3	XX	C	T	0.563519	0
WATER	Ag_Def_S2_4	XX	A	T	0	0.237544
WATER	Ag_Def_S2S4	XX	C	T	0	0
WATER	Ag_Def_S3	XX	G	T	0	0
WATER	Ag_Def_S4S5	XX	C	T	0	0
WATER	Ag_Def_S4S5_2	XX	G	T	0.16857	0.02106
WATER	Ag_Def_S5	XX	A	C	0.449627	1.17602
WATER	Ag_VGC_1575Y	XX	A	T	0	0.153922
WATER	Ag_VGC_1879S	XX	C	T	0.149445	0
WATER	Ag_VGC_1879L	XX	C	T	0	0
WATER	Ag_RDL_296S	XX	G	T	0.377109	0
WATER	Ag_RDL_296G	XX	C	G	0	0.476133
WATER	Ag_Ace1_119S	XX	A	G	0	0.101412
WATER	Ag_GSTE2_114T	XX	A	G	0.294657	0
WATER	Ag_GSTE2_119V	XX	C	G	0	0
WATER	Ag_kdr_1014S	XX	C	T	0.800838	0
WATER	Ag_kdr_1014F	XX	A	T	0	0.363447
WATER	Ag_VGC_1597G	XX	A	G	0	0.201346
WATER	Ag_VGC_1746S	XX	G	T	0	0
WATER	Ag_VGC_1853I	XX	A	G	0	0.08874
WATER	Ag_VGC_1868T	TT	C	T	0	5.19453
WATER	Ag_VGC_1934V	XX	C	T	0	0
WATER	Ag_VGC_791M	XX	C	T	0	0.048285
WATER	Ag_Def_F3F4_2	XX	A	T	0	2.37104
AB0167-C	Ag_Def_F1	AA	A	G	1.77063	0.163815
AB0167-C	Ag_Def_F2	GG	A	G	0	6.7622
AB0167-C	Ag_Def_F3	GG	C	G	0.117896	4.4417
AB0167-C	Ag_Def_F5_2	AA	A	G	7.00301	0.364671
AB0167-C	Ag_Def_S1_3	TT	C	T	0	3.33824
AB0167-C	Ag_Def_S2_4	TT	A	T	0	2.72055
AB0167-C	Ag_Def_S2S4	CC	C	T	1.77332	0
AB0167-C	Ag_Def_S3	TT	G	T	0	0.925522
AB0167-C	Ag_Def_S4S5	TT	C	T	0.396924	8.02151
AB0167-C	Ag_Def_S4S5_2	GG	G	T	4.85578	0
AB0167-C	Ag_Def_S5	AA	A	C	7.58237	0
AB0167-C	Ag_VGC_1575Y	AT	A	T	1.37408	1.88427
AB0167-C	Ag_VGC_1879S	CC	C	T	9.75757	0.118338
AB0167-C	Ag_VGC_1879L	CC	C	T	7.43461	0
AB0167-C	Ag_RDL_296S	GG	G	T	17.0274	0.982979
AB0167-C	Ag_RDL_296G	CG	C	G	4.2928	4.98446
AB0167-C	Ag_Ace1_119S	GG	A	G	0	8.55178
AB0167-C	Ag_GSTE2_114T	AA	A	G	6.95023	0
AB0167-C	Ag_GSTE2_119V	CC	C	G	3.95027	0.236455
AB0167-C	Ag_kdr_1014S	TT	C	T	0	5.63166
AB0167-C	Ag_kdr_1014F	TT	A	T	0	6.76916
AB0167-C	Ag_VGC_1597G	AG	A	G	2.26105	2.83986
AB0167-C	Ag_VGC_1746S	GG	G	T	2.38855	0.245079
AB0167-C	Ag_VGC_1853I	GG	A	G	0	10.4752
AB0167-C	Ag_VGC_1868T	XX	C	T	0.052021	2.39323
AB0167-C	Ag_VGC_1934V	CC	C	T	7.65082	0
AB0167-C	Ag_VGC_791M	CC	C	T	3.64755	0.47141
AB0167-C	Ag_Def_F3F4_2	AA	A	T	5.73346	0.306226
WATER	Ag_Def_F1	XX	A	G	0.013533	0
WATER	Ag_Def_F2	XX	A	G	0.199759	1.01867
WATER	Ag_Def_F3	XX	C	G	0.245953	0
WATER	Ag_Def_F5_2	XX	A	G	0	0
WATER	Ag_Def_S1_3	XX	C	T	0.411738	0
WATER	Ag_Def_S2_4	XX	A	T	0	0
WATER	Ag_Def_S2S4	XX	C	T	0	0.054792
WATER	Ag_Def_S3	XX	G	T	0	0
WATER	Ag_Def_S4S5	XX	C	T	0	0
WATER	Ag_Def_S4S5_2	XX	G	T	0	0
WATER	Ag_Def_S5	XX	A	C	0.47509	0.941781
WATER	Ag_VGC_1575Y	XX	A	T	0	0.093893
WATER	Ag_VGC_1879S	XX	C	T	0.362957	0
WATER	Ag_VGC_1879L	XX	C	T	0	0
WATER	Ag_RDL_296S	XX	G	T	0.422261	0
WATER	Ag_RDL_296G	XX	C	G	0.268495	0.435307
WATER	Ag_Ace1_119S	XX	A	G	0.111013	0.061013
WATER	Ag_GSTE2_114T	XX	A	G	0.407996	0
WATER	Ag_GSTE2_119V	XX	C	G	0	0
WATER	Ag_kdr_1014S	XX	C	T	0.64121	0
WATER	Ag_kdr_1014F	XX	A	T	0.140952	0.452481
WATER	Ag_VGC_1597G	XX	A	G	0	0.14245
WATER	Ag_VGC_1746S	XX	G	T	0	0
WATER	Ag_VGC_1853I	XX	A	G	0	0.11152
WATER	Ag_VGC_1868T	TT	C	T	0.235499	3.64345
WATER	Ag_VGC_1934V	XX	C	T	0	0
WATER	Ag_VGC_791M	XX	C	T	0	0.101038
WATER	Ag_Def_F3F4_2	XX	A	T	0.091377	2.38749
AB0165-C	Ag_Def_F1	AA	A	G	1.45068	0.039853
AB0165-C	Ag_Def_F2	GG	A	G	0.266902	6.47012
AB0165-C	Ag_Def_F3	GG	C	G	0	3.64873
AB0165-C	Ag_Def_F5_2	AA	A	G	6.35082	0.339403
AB0165-C	Ag_Def_S1_3	TT	C	T	0	2.87298
AB0165-C	Ag_Def_S2_4	TT	A	T	0	2.23468
AB0165-C	Ag_Def_S2S4	CC	C	T	1.51496	0
AB0165-C	Ag_Def_S3	TT	G	T	0	0.847093
AB0165-C	Ag_Def_S4S5	TT	C	T	0.185894	8.35444
AB0165-C	Ag_Def_S4S5_2	GG	G	T	3.92027	0.003924
AB0165-C	Ag_Def_S5	AA	A	C	6.44309	0.078701
AB0165-C	Ag_VGC_1575Y	AA	A	T	4.15501	0
AB0165-C	Ag_VGC_1879S	CC	C	T	8.59682	0.304043
AB0165-C	Ag_VGC_1879L	CC	C	T	6.41597	0
AB0165-C	Ag_RDL_296S	GG	G	T	14.8662	0.855756
AB0165-C	Ag_RDL_296G	CC	C	G	7.55424	0.085079
AB0165-C	Ag_Ace1_119S	GG	A	G	0	6.86698
AB0165-C	Ag_GSTE2_114T	AA	A	G	7.13081	0
AB0165-C	Ag_GSTE2_119V	CG	C	G	2.65599	2.05402
AB0165-C	Ag_kdr_1014S	TT	C	T	0	5.15335
AB0165-C	Ag_kdr_1014F	TT	A	T	0	6.27999
AB0165-C	Ag_VGC_1597G	AA	A	G	5.04926	0
AB0165-C	Ag_VGC_1746S	GG	G	T	2.2108	0.072379
AB0165-C	Ag_VGC_1853I	GG	A	G	0	7.3822
AB0165-C	Ag_VGC_1868T	XX	C	T	1.87583	0.476813
AB0165-C	Ag_VGC_1934V	CC	C	T	5.86054	0.010199
AB0165-C	Ag_VGC_791M	CC	C	T	3.44317	0.100869
AB0165-C	Ag_Def_F3F4_2	AA	A	T	8.06314	0.427832
WATER	Ag_Def_F1	XX	A	G	0.092767	0
WATER	Ag_Def_F2	GG	A	G	0.28162	3.22772
WATER	Ag_Def_F3	XX	C	G	0.636572	0.608668
WATER	Ag_Def_F5_2	XX	A	G	0	0
WATER	Ag_Def_S1_3	XX	C	T	0	0
WATER	Ag_Def_S2_4	XX	A	T	0	0
WATER	Ag_Def_S2S4	XX	C	T	0	0
WATER	Ag_Def_S3	XX	G	T	0.072733	0
WATER	Ag_Def_S4S5	XX	C	T	0	0
WATER	Ag_Def_S4S5_2	XX	G	T	0.063827	0.070747
WATER	Ag_Def_S5	XX	A	C	0.556162	1.58233
WATER	Ag_VGC_1575Y	XX	A	T	0	0.236487
WATER	Ag_VGC_1879S	XX	C	T	0.018412	0
WATER	Ag_VGC_1879L	XX	C	T	0	0
WATER	Ag_RDL_296S	XX	G	T	0.117785	0
WATER	Ag_RDL_296G	XX	C	G	0.299612	0.384482
WATER	Ag_Ace1_119S	XX	A	G	0	0.125224
WATER	Ag_GSTE2_114T	AA	A	G	1.21927	0
WATER	Ag_GSTE2_119V	XX	C	G	0	0
WATER	Ag_kdr_1014S	XX	C	T	0.528878	0.033204
WATER	Ag_kdr_1014F	XX	A	T	0	0.309134
WATER	Ag_VGC_1597G	XX	A	G	0	0.377878
WATER	Ag_VGC_1746S	XX	G	T	0	0
WATER	Ag_VGC_1853I	XX	A	G	0	0
WATER	Ag_VGC_1868T	TT	C	T	0	5.52762
WATER	Ag_VGC_1934V	XX	C	T	0	0
WATER	Ag_VGC_791M	XX	C	T	0	0.160049
WATER	Ag_Def_F3F4_2	XX	A	T	0.384005	3.13806
AB0162-C	Ag_Def_F1	AA	A	G	1.46052	0
AB0162-C	Ag_Def_F2	GG	A	G	0.094216	4.80274
AB0162-C	Ag_Def_F3	GG	C	G	0.115261	3.38118
AB0162-C	Ag_Def_F5_2	AA	A	G	4.9129	0.148237
AB0162-C	Ag_Def_S1_3	TT	C	T	0	2.91735
AB0162-C	Ag_Def_S2_4	TT	A	T	0	2.24883
AB0162-C	Ag_Def_S2S4	CC	C	T	1.98049	0.054886
AB0162-C	Ag_Def_S3	TT	G	T	0	0.970542
AB0162-C	Ag_Def_S4S5	TT	C	T	0.051634	6.07745
AB0162-C	Ag_Def_S4S5_2	GG	G	T	3.44951	0.054047
AB0162-C	Ag_Def_S5	AA	A	C	5.18991	0.061429
AB0162-C	Ag_VGC_1575Y	AA	A	T	3.34289	0
AB0162-C	Ag_VGC_1879S	CC	C	T	5.25514	0.290117
AB0162-C	Ag_VGC_1879L	CC	C	T	4.96892	0
AB0162-C	Ag_RDL_296S	GG	G	T	10.1313	0.881324
AB0162-C	Ag_RDL_296G	CG	C	G	3.27622	3.20946
AB0162-C	Ag_Ace1_119S	GG	A	G	0.009064	5.32868
AB0162-C	Ag_GSTE2_114T	AA	A	G	5.50204	0
AB0162-C	Ag_GSTE2_119V	CC	C	G	4.6597	0
AB0162-C	Ag_kdr_1014S	TT	C	T	0	4.27777
AB0162-C	Ag_kdr_1014F	TT	A	T	0	4.90874
AB0162-C	Ag_VGC_1597G	GG	A	G	0.212549	4.39091
AB0162-C	Ag_VGC_1746S	GG	G	T	2.11582	0.15511
AB0162-C	Ag_VGC_1853I	GG	A	G	0	5.50734
AB0162-C	Ag_VGC_1868T	TT	C	T	0.005246	3.41125
AB0162-C	Ag_VGC_1934V	CC	C	T	4.87004	0
AB0162-C	Ag_VGC_791M	CC	C	T	2.65895	0.530311
AB0162-C	Ag_Def_F3F4_2	AA	A	T	6.04975	0.009349
WATER	Ag_Def_F1	XX	A	G	0	0
WATER	Ag_Def_F2	XX	A	G	0	0
WATER	Ag_Def_F3	XX	C	G	0	0
WATER	Ag_Def_F5_2	XX	A	G	0	0
WATER	Ag_Def_S1_3	XX	C	T	0	0
WATER	Ag_Def_S2_4	XX	A	T	0	0
WATER	Ag_Def_S2S4	XX	C	T	0	0
WATER	Ag_Def_S3	XX	G	T	0	0
WATER	Ag_Def_S4S5	XX	C	T	0	0
WATER	Ag_Def_S4S5_2	XX	G	T	0	0
WATER	Ag_Def_S5	XX	A	C	0	0
WATER	Ag_VGC_1575Y	XX	A	T	0	0
WATER	Ag_VGC_1879S	XX	C	T	0	0
WATER	Ag_VGC_1879L	XX	C	T	0	0
WATER	Ag_RDL_296S	XX	G	T	0	0
WATER	Ag_RDL_296G	XX	C	G	0	0
WATER	Ag_Ace1_119S	XX	A	G	0	0
WATER	Ag_GSTE2_114T	XX	A	G	0	0
WATER	Ag_GSTE2_119V	XX	C	G	0	0
WATER	Ag_kdr_1014S	XX	C	T	0	0
WATER	Ag_kdr_1014F	XX	A	T	0	0
WATER	Ag_VGC_1597G	XX	A	G	0	0
WATER	Ag_VGC_1746S	XX	G	T	0	0
WATER	Ag_VGC_1853I	XX	A	G	0	0
WATER	Ag_VGC_1868T	XX	C	T	0	0
WATER	Ag_VGC_1934V	XX	C	T	0	0
WATER	Ag_VGC_791M	XX	C	T	0	0
WATER	Ag_Def_F3F4_2	XX	A	T	0	0
AB0161-C	Ag_Def_F1	AA	A	G	3.85551	0
AB0161-C	Ag_Def_F2	GG	A	G	0.253741	11.2628
AB0161-C	Ag_Def_F3	GG	C	G	0.358892	9.16915
AB0161-C	Ag_Def_F5_2	AA	A	G	11.248	0.571874
AB0161-C	Ag_Def_S1_3	TT	C	T	0	6.46818
AB0161-C	Ag_Def_S2_4	TT	A	T	0	5.03763
AB0161-C	Ag_Def_S2S4	CC	C	T	4.98839	0
AB0161-C	Ag_Def_S3	TT	G	T	0	2.48673
AB0161-C	Ag_Def_S4S5	TT	C	T	0.243194	14.1061
AB0161-C	Ag_Def_S4S5_2	GG	G	T	8.19963	0.06383
AB0161-C	Ag_Def_S5	AA	A	C	12.3048	0.229167
AB0161-C	Ag_VGC_1575Y	AA	A	T	7.8774	0
AB0161-C	Ag_VGC_1879S	CC	C	T	13.2933	0.432294
AB0161-C	Ag_VGC_1879L	CT	C	T	5.10808	5.67024
AB0161-C	Ag_RDL_296S	GG	G	T	22.4993	0.879638
AB0161-C	Ag_RDL_296G	CG	C	G	6.61489	8.10421
AB0161-C	Ag_Ace1_119S	GG	A	G	0	11.4515
AB0161-C	Ag_GSTE2_114T	AG	A	G	6.50484	5.21999
AB0161-C	Ag_GSTE2_119V	CG	C	G	7.52351	6.39751
AB0161-C	Ag_kdr_1014S	TT	C	T	0	11.6875
AB0161-C	Ag_kdr_1014F	TT	A	T	0	12.2367
AB0161-C	Ag_VGC_1597G	AA	A	G	10.118	0.374365
AB0161-C	Ag_VGC_1746S	GG	G	T	5.1785	0.489373
AB0161-C	Ag_VGC_1853I	GG	A	G	0	13.1618
AB0161-C	Ag_VGC_1868T	CT	C	T	4.42788	5.69224
AB0161-C	Ag_VGC_1934V	CC	C	T	11.5988	0.392089
AB0161-C	Ag_VGC_791M	CC	C	T	7.3816	0.757475
AB0161-C	Ag_Def_F3F4_2	AA	A	T	15.4732	0.217236
WATER	Ag_Def_F1	XX	A	G	0	0
WATER	Ag_Def_F2	GG	A	G	0.644226	6.77534
WATER	Ag_Def_F3	XX	C	G	0.905553	0.964812
WATER	Ag_Def_F5_2	XX	A	G	0	0
WATER	Ag_Def_S1_3	XX	C	T	0	0
WATER	Ag_Def_S2_4	XX	A	T	0	0.003706
WATER	Ag_Def_S2S4	XX	C	T	0	0
WATER	Ag_Def_S3	XX	G	T	0	0
WATER	Ag_Def_S4S5	XX	C	T	0	0.072579
WATER	Ag_Def_S4S5_2	XX	G	T	0.396065	0
WATER	Ag_Def_S5	XX	A	C	0.9371	3.66594
WATER	Ag_VGC_1575Y	XX	A	T	0	0.306918
WATER	Ag_VGC_1879S	XX	C	T	0	0
WATER	Ag_VGC_1879L	XX	C	T	0	0
WATER	Ag_RDL_296S	XX	G	T	0.217415	0
WATER	Ag_RDL_296G	XX	C	G	0.447331	0.309725
WATER	Ag_Ace1_119S	XX	A	G	0.633609	0.065341
WATER	Ag_GSTE2_114T	AA	A	G	2.96146	0
WATER	Ag_GSTE2_119V	XX	C	G	0	0
WATER	Ag_kdr_1014S	XX	C	T	0.837626	0
WATER	Ag_kdr_1014F	XX	A	T	0.192754	0.883634
WATER	Ag_VGC_1597G	XX	A	G	0	0.204398
WATER	Ag_VGC_1746S	XX	G	T	0	0
WATER	Ag_VGC_1853I	XX	A	G	0	0.632926
WATER	Ag_VGC_1868T	TT	C	T	0.097445	8.01636
WATER	Ag_VGC_1934V	XX	C	T	0	0
WATER	Ag_VGC_791M	XX	C	T	0	0.271917
WATER	Ag_Def_F3F4_2	XX	A	T	1.82031	9.40667
AB0159-C	Ag_Def_F1	AA	A	G	1.70546	0.048555
AB0159-C	Ag_Def_F2	GG	A	G	0	5.63988
AB0159-C	Ag_Def_F3	GG	C	G	0	4.46418
AB0159-C	Ag_Def_F5_2	AA	A	G	4.15627	0.104301
AB0159-C	Ag_Def_S1_3	TT	C	T	0	3.83282
AB0159-C	Ag_Def_S2_4	TT	A	T	0.016087	2.55255
AB0159-C	Ag_Def_S2S4	CC	C	T	1.98758	0
AB0159-C	Ag_Def_S3	TT	G	T	0	1.36521
AB0159-C	Ag_Def_S4S5	TT	C	T	0.084953	6.65214
AB0159-C	Ag_Def_S4S5_2	GG	G	T	3.65479	0.053393
AB0159-C	Ag_Def_S5	AA	A	C	4.99206	0.471745
AB0159-C	Ag_VGC_1575Y	AT	A	T	2.41239	2.70754
AB0159-C	Ag_VGC_1879S	CC	C	T	5.9284	0
AB0159-C	Ag_VGC_1879L	CC	C	T	4.59583	0
AB0159-C	Ag_RDL_296S	GG	G	T	9.82179	0.321663
AB0159-C	Ag_RDL_296G	CC	C	G	6.29163	0
AB0159-C	Ag_Ace1_119S	AG	A	G	3.67357	1.82208
AB0159-C	Ag_GSTE2_114T	AA	A	G	5.5999	0
AB0159-C	Ag_GSTE2_119V	CC	C	G	5.61524	0
AB0159-C	Ag_kdr_1014S	TT	C	T	0	5.04296
AB0159-C	Ag_kdr_1014F	TT	A	T	0	5.3489
AB0159-C	Ag_VGC_1597G	AA	A	G	4.72119	0.215839
AB0159-C	Ag_VGC_1746S	GG	G	T	2.30842	0
AB0159-C	Ag_VGC_1853I	GG	A	G	0	6.92811
AB0159-C	Ag_VGC_1868T	CT	C	T	1.83987	2.34774
AB0159-C	Ag_VGC_1934V	CC	C	T	4.21312	0.58958
AB0159-C	Ag_VGC_791M	CC	C	T	3.152	0.165267
AB0159-C	Ag_Def_F3F4_2	AA	A	T	5.31009	0
WATER	Ag_Def_F1	XX	A	G	0.081703	0
WATER	Ag_Def_F2	XX	A	G	1.87153	6.8931
WATER	Ag_Def_F3	XX	C	G	1.41267	1.25323
WATER	Ag_Def_F5_2	XX	A	G	0	0
WATER	Ag_Def_S1_3	XX	C	T	0.463531	0
WATER	Ag_Def_S2_4	XX	A	T	0	0
WATER	Ag_Def_S2S4	XX	C	T	0.405755	0.033549
WATER	Ag_Def_S3	XX	G	T	0	0
WATER	Ag_Def_S4S5	XX	C	T	0	0
WATER	Ag_Def_S4S5_2	XX	G	T	0.013202	0
WATER	Ag_Def_S5	XX	A	C	1.28286	3.42431
WATER	Ag_VGC_1575Y	XX	A	T	0	0.445958
WATER	Ag_VGC_1879S	XX	C	T	0	0
WATER	Ag_VGC_1879L	XX	C	T	0.033911	0
WATER	Ag_RDL_296S	XX	G	T	0.71815	0.118496
WATER	Ag_RDL_296G	XX	C	G	0.770339	0.411183
WATER	Ag_Ace1_119S	XX	A	G	0.679659	0
WATER	Ag_GSTE2_114T	AA	A	G	5.48952	0
WATER	Ag_GSTE2_119V	XX	C	G	0	0
WATER	Ag_kdr_1014S	XX	C	T	1.15058	0.078184
WATER	Ag_kdr_1014F	XX	A	T	0.129599	1.12589
WATER	Ag_VGC_1597G	XX	A	G	0	0.024988
WATER	Ag_VGC_1746S	XX	G	T	0	0
WATER	Ag_VGC_1853I	XX	A	G	0	0.018174
WATER	Ag_VGC_1868T	TT	C	T	0	9.91128
WATER	Ag_VGC_1934V	XX	C	T	0	0
WATER	Ag_VGC_791M	XX	C	T	0	0.644903
WATER	Ag_Def_F3F4_2	XX	A	T	3.13131	9.84158
AB0153-C	Ag_Def_F1	AA	A	G	3.12782	0
AB0153-C	Ag_Def_F2	GG	A	G	0.215825	8.63874
AB0153-C	Ag_Def_F3	GG	C	G	0.241988	7.75841
AB0153-C	Ag_Def_F5_2	AA	A	G	7.66826	0.330608
AB0153-C	Ag_Def_S1_3	TT	C	T	0.02805	5.7422
AB0153-C	Ag_Def_S2_4	TT	A	T	0	5.11739
AB0153-C	Ag_Def_S2S4	CC	C	T	3.51831	0.136363
AB0153-C	Ag_Def_S3	TT	G	T	0	2.52013
AB0153-C	Ag_Def_S4S5	TT	C	T	0.108005	11.7264
AB0153-C	Ag_Def_S4S5_2	GG	G	T	5.75042	0.186967
AB0153-C	Ag_Def_S5	AA	A	C	9.05958	0.203522
AB0153-C	Ag_VGC_1575Y	AA	A	T	4.71526	0
AB0153-C	Ag_VGC_1879S	CC	C	T	10.3417	0.941181
AB0153-C	Ag_VGC_1879L	CC	C	T	7.82539	0
AB0153-C	Ag_RDL_296S	GG	G	T	17.2791	1.04751
AB0153-C	Ag_RDL_296G	CC	C	G	11.3651	0
AB0153-C	Ag_Ace1_119S	AG	A	G	3.95853	6.53877
AB0153-C	Ag_GSTE2_114T	AA	A	G	10.1705	0
AB0153-C	Ag_GSTE2_119V	CG	C	G	5.94747	5.48272
AB0153-C	Ag_kdr_1014S	TT	C	T	0	9.05234
AB0153-C	Ag_kdr_1014F	TT	A	T	0	10.405
AB0153-C	Ag_VGC_1597G	AA	A	G	8.66301	0.174221
AB0153-C	Ag_VGC_1746S	GT	G	T	2.37372	2.31867
AB0153-C	Ag_VGC_1853I	GG	A	G	0	11.3174
AB0153-C	Ag_VGC_1868T	CT	C	T	3.55628	4.91873
AB0153-C	Ag_VGC_1934V	CC	C	T	8.7243	0
AB0153-C	Ag_VGC_791M	CT	C	T	2.92149	2.52142
AB0153-C	Ag_Def_F3F4_2	AA	A	T	8.28538	0
WATER	Ag_Def_F1	XX	A	G	0	0
WATER	Ag_Def_F2	XX	A	G	0	0
WATER	Ag_Def_F3	XX	C	G	0	0
WATER	Ag_Def_F5_2	XX	A	G	0	0
WATER	Ag_Def_S1_3	XX	C	T	0	0
WATER	Ag_Def_S2_4	XX	A	T	0	0
WATER	Ag_Def_S2S4	XX	C	T	0	0
WATER	Ag_Def_S3	XX	G	T	0	0
WATER	Ag_Def_S4S5	XX	C	T	0	0
WATER	Ag_Def_S4S5_2	XX	G	T	0	0
WATER	Ag_Def_S5	XX	A	C	0	0
WATER	Ag_VGC_1575Y	XX	A	T	0	0
WATER	Ag_VGC_1879S	XX	C	T	0	0
WATER	Ag_VGC_1879L	XX	C	T	0	0
WATER	Ag_RDL_296S	XX	G	T	0	0
WATER	Ag_RDL_296G	XX	C	G	0	0
WATER	Ag_Ace1_119S	XX	A	G	0	0
WATER	Ag_GSTE2_114T	XX	A	G	0	0
WATER	Ag_GSTE2_119V	XX	C	G	0	0
WATER	Ag_kdr_1014S	XX	C	T	0	0
WATER	Ag_kdr_1014F	XX	A	T	0	0
WATER	Ag_VGC_1597G	XX	A	G	0	0
WATER	Ag_VGC_1746S	XX	G	T	0	0
WATER	Ag_VGC_1853I	XX	A	G	0	0
WATER	Ag_VGC_1868T	XX	C	T	0	0
WATER	Ag_VGC_1934V	XX	C	T	0	0
WATER	Ag_VGC_791M	XX	C	T	0	0
WATER	Ag_Def_F3F4_2	XX	A	T	0	0
AB0127-C	Ag_Def_F1	AA	A	G	2.20979	0
AB0127-C	Ag_Def_F2	GG	A	G	0.216825	6.28274
AB0127-C	Ag_Def_F3	GG	C	G	1.15166	9.07973
AB0127-C	Ag_Def_F5_2	AA	A	G	8.0533	0.318738
AB0127-C	Ag_Def_S1_3	TT	C	T	0	5.31112
AB0127-C	Ag_Def_S2_4	TT	A	T	0	4.52472
AB0127-C	Ag_Def_S2S4	CC	C	T	3.64411	0
AB0127-C	Ag_Def_S3	TT	G	T	0	2.21098
AB0127-C	Ag_Def_S4S5	TT	C	T	0.393228	13.2261
AB0127-C	Ag_Def_S4S5_2	GG	G	T	6.40549	0.024224
AB0127-C	Ag_Def_S5	AA	A	C	10.7507	0.069778
AB0127-C	Ag_VGC_1575Y	AT	A	T	1.91964	2.76137
AB0127-C	Ag_VGC_1879S	CC	C	T	12.209	0.021232
AB0127-C	Ag_VGC_1879L	CT	C	T	3.69871	4.04856
AB0127-C	Ag_RDL_296S	GG	G	T	25.026	1.5849
AB0127-C	Ag_RDL_296G	GG	C	G	0	16.4898
AB0127-C	Ag_Ace1_119S	GG	A	G	0	13.2306
AB0127-C	Ag_GSTE2_114T	AG	A	G	5.24875	4.65897
AB0127-C	Ag_GSTE2_119V	CG	C	G	6.29244	6.39418
AB0127-C	Ag_kdr_1014S	TT	C	T	0	9.48742
AB0127-C	Ag_kdr_1014F	TT	A	T	0	9.59488
AB0127-C	Ag_VGC_1597G	AA	A	G	8.3589	0.566662
AB0127-C	Ag_VGC_1746S	GG	G	T	3.97908	0.215251
AB0127-C	Ag_VGC_1853I	GG	A	G	0.004315	13.6517
AB0127-C	Ag_VGC_1868T	TT	C	T	0.683019	6.62462
AB0127-C	Ag_VGC_1934V	CC	C	T	10.7631	0
AB0127-C	Ag_VGC_791M	CC	C	T	5.87837	0
AB0127-C	Ag_Def_F3F4_2	AA	A	T	6.97968	0.558183
WATER	Ag_Def_F1	XX	A	G	0.154609	0.037527
WATER	Ag_Def_F2	XX	A	G	0.49333	3.37193
WATER	Ag_Def_F3	XX	C	G	0.453454	0.691836
WATER	Ag_Def_F5_2	XX	A	G	0	0
WATER	Ag_Def_S1_3	XX	C	T	0	0
WATER	Ag_Def_S2_4	XX	A	T	0	0.100235
WATER	Ag_Def_S2S4	XX	C	T	0.024697	0.129306
WATER	Ag_Def_S3	XX	G	T	0	0
WATER	Ag_Def_S4S5	XX	C	T	0	0
WATER	Ag_Def_S4S5_2	XX	G	T	0.005501	0
WATER	Ag_Def_S5	XX	A	C	0.566757	1.76312
WATER	Ag_VGC_1575Y	XX	A	T	0	0.027505
WATER	Ag_VGC_1879S	XX	C	T	0.303625	0.030668
WATER	Ag_VGC_1879L	XX	C	T	0.340321	0
WATER	Ag_RDL_296S	XX	G	T	0.108853	0
WATER	Ag_RDL_296G	XX	C	G	0.23109	0.301619
WATER	Ag_Ace1_119S	XX	A	G	0.419311	0
WATER	Ag_GSTE2_114T	AA	A	G	1.44594	0
WATER	Ag_GSTE2_119V	XX	C	G	0	0
WATER	Ag_kdr_1014S	XX	C	T	0.327628	0.112989
WATER	Ag_kdr_1014F	XX	A	T	0	0.668966
WATER	Ag_VGC_1597G	XX	A	G	0	0.14923
WATER	Ag_VGC_1746S	XX	G	T	0	0
WATER	Ag_VGC_1853I	XX	A	G	0.051239	0.152361
WATER	Ag_VGC_1868T	TT	C	T	0.059314	4.61518
WATER	Ag_VGC_1934V	XX	C	T	0	0
WATER	Ag_VGC_791M	XX	C	T	0	0.358994
WATER	Ag_Def_F3F4_2	XX	A	T	1.52886	3.42556
WATER	Ag_Def_F1	XX	A	G	0	0.15311
WATER	Ag_Def_F2	GG	A	G	0.563943	8.10696
WATER	Ag_Def_F3	XX	C	G	1.02773	1.33931
WATER	Ag_Def_F5_2	XX	A	G	0	0
WATER	Ag_Def_S1_3	XX	C	T	0.435193	0
WATER	Ag_Def_S2_4	XX	A	T	0.214909	0
WATER	Ag_Def_S2S4	XX	C	T	0	0.050211
WATER	Ag_Def_S3	XX	G	T	0	0
WATER	Ag_Def_S4S5	XX	C	T	0	0
WATER	Ag_Def_S4S5_2	XX	G	T	0.480005	0
WATER	Ag_Def_S5	XX	A	C	1.08208	3.38895
WATER	Ag_VGC_1575Y	XX	A	T	0	0.198535
WATER	Ag_VGC_1879S	XX	C	T	0.073686	0.12509
WATER	Ag_VGC_1879L	XX	C	T	0.131977	0
WATER	Ag_RDL_296S	XX	G	T	0.232704	0.001656
WATER	Ag_RDL_296G	XX	C	G	0.318006	0.626149
WATER	Ag_Ace1_119S	XX	A	G	3.82422	0.223994
WATER	Ag_GSTE2_114T	AA	A	G	5.90625	0
WATER	Ag_GSTE2_119V	XX	C	G	0	0.278803
WATER	Ag_kdr_1014S	XX	C	T	0.244795	0
WATER	Ag_kdr_1014F	XX	A	T	0	0.842074
WATER	Ag_VGC_1597G	XX	A	G	0	0.059976
WATER	Ag_VGC_1746S	XX	G	T	0	0
WATER	Ag_VGC_1853I	XX	A	G	0	0.384347
WATER	Ag_VGC_1868T	TT	C	T	0	7.84985
WATER	Ag_VGC_1934V	XX	C	T	0	0
WATER	Ag_VGC_791M	XX	C	T	0	0.93404
WATER	Ag_Def_F3F4_2	XX	A	T	3.42172	10.947
AB0115-C	Ag_Def_F1	AA	A	G	1.96728	0
AB0115-C	Ag_Def_F2	GG	A	G	0.153082	3.5232
AB0115-C	Ag_Def_F3	GG	C	G	0.514617	5.27123
AB0115-C	Ag_Def_F5_2	AA	A	G	4.12377	0.416848
AB0115-C	Ag_Def_S1_3	TT	C	T	0	3.91374
AB0115-C	Ag_Def_S2_4	TT	A	T	0.045531	2.33503
AB0115-C	Ag_Def_S2S4	CC	C	T	2.16634	0
AB0115-C	Ag_Def_S3	TT	G	T	0	0.999236
AB0115-C	Ag_Def_S4S5	TT	C	T	0.357994	7.36432
AB0115-C	Ag_Def_S4S5_2	GG	G	T	3.69403	0.318326
AB0115-C	Ag_Def_S5	AA	A	C	5.59525	0.121016
AB0115-C	Ag_VGC_1575Y	AA	A	T	2.52091	0
AB0115-C	Ag_VGC_1879S	CC	C	T	6.54253	0.446653
AB0115-C	Ag_VGC_1879L	CC	C	T	4.36939	0
AB0115-C	Ag_RDL_296S	TT	G	T	0.155929	10.1228
AB0115-C	Ag_RDL_296G	CC	C	G	7.19123	0
AB0115-C	Ag_Ace1_119S	GG	A	G	0	6.52643
AB0115-C	Ag_GSTE2_114T	AG	A	G	3.06642	2.45429
AB0115-C	Ag_GSTE2_119V	GG	C	G	0.625399	7.71673
AB0115-C	Ag_kdr_1014S	TT	C	T	0	4.68462
AB0115-C	Ag_kdr_1014F	TT	A	T	0	5.3682
AB0115-C	Ag_VGC_1597G	AA	A	G	4.29002	0
AB0115-C	Ag_VGC_1746S	GG	G	T	2.23352	0.2318
AB0115-C	Ag_VGC_1853I	GG	A	G	0	7.68697
AB0115-C	Ag_VGC_1868T	TT	C	T	0	3.19857
AB0115-C	Ag_VGC_1934V	CC	C	T	5.28873	0
AB0115-C	Ag_VGC_791M	CC	C	T	2.937	0.272114
AB0115-C	Ag_Def_F3F4_2	AA	A	T	3.9249	0.415164
WATER	Ag_Def_F1	XX	A	G	0	0
WATER	Ag_Def_F2	XX	A	G	0.441116	3.8371
WATER	Ag_Def_F3	XX	C	G	0.611648	0.635031
WATER	Ag_Def_F5_2	XX	A	G	0	0.596252
WATER	Ag_Def_S1_3	XX	C	T	0	0
WATER	Ag_Def_S2_4	XX	A	T	0	0
WATER	Ag_Def_S2S4	XX	C	T	0	0.005158
WATER	Ag_Def_S3	XX	G	T	0	0
WATER	Ag_Def_S4S5	XX	C	T	0.034426	0
WATER	Ag_Def_S4S5_2	XX	G	T	0	0
WATER	Ag_Def_S5	XX	A	C	0.796565	1.85441
WATER	Ag_VGC_1575Y	XX	A	T	0	0.383308
WATER	Ag_VGC_1879S	XX	C	T	0.229206	0
WATER	Ag_VGC_1879L	XX	C	T	0.349206	0
WATER	Ag_RDL_296S	XX	G	T	0.257444	0
WATER	Ag_RDL_296G	XX	C	G	0.28007	0.649678
WATER	Ag_Ace1_119S	XX	A	G	0	0
WATER	Ag_GSTE2_114T	XX	A	G	0.41324	0
WATER	Ag_GSTE2_119V	XX	C	G	0	0
WATER	Ag_kdr_1014S	XX	C	T	0.928637	0
WATER	Ag_kdr_1014F	XX	A	T	0.097195	0.551352
WATER	Ag_VGC_1597G	XX	A	G	0	0.357432
WATER	Ag_VGC_1746S	XX	G	T	0	0
WATER	Ag_VGC_1853I	XX	A	G	0.042794	0.153003
WATER	Ag_VGC_1868T	TT	C	T	0	9.4168
WATER	Ag_VGC_1934V	XX	C	T	0	0.018527
WATER	Ag_VGC_791M	XX	C	T	0	0.265699
WATER	Ag_Def_F3F4_2	XX	A	T	0	4.74931
AN0187-C	Ag_Def_F1	GG	A	G	0.102782	1.93471
AN0187-C	Ag_Def_F2	GG	A	G	0.039675	2.88378
AN0187-C	Ag_Def_F3	GG	C	G	0.255074	3.54558
AN0187-C	Ag_Def_F5_2	GG	A	G	0	4.59772
AN0187-C	Ag_Def_S1_3	TT	C	T	0	3.09414
AN0187-C	Ag_Def_S2_4	XX	A	T	0.209295	0.813616
AN0187-C	Ag_Def_S2S4	CC	C	T	2.17986	0.048259
AN0187-C	Ag_Def_S3	XX	G	T	0.016577	0.653733
AN0187-C	Ag_Def_S4S5	TT	C	T	0.191734	7.79103
AN0187-C	Ag_Def_S4S5_2	GG	G	T	3.56574	0
AN0187-C	Ag_Def_S5	AA	A	C	5.77188	0.161929
AN0187-C	Ag_VGC_1575Y	AA	A	T	1.74382	0
AN0187-C	Ag_VGC_1879S	CC	C	T	6.9891	0.182792
AN0187-C	Ag_VGC_1879L	CC	C	T	4.77892	0
AN0187-C	Ag_RDL_296S	GG	G	T	12.5055	0.715985
AN0187-C	Ag_RDL_296G	CG	C	G	3.02969	3.86391
AN0187-C	Ag_Ace1_119S	GG	A	G	0	6.34187
AN0187-C	Ag_GSTE2_114T	AA	A	G	4.47997	0
AN0187-C	Ag_GSTE2_119V	CG	C	G	2.65892	2.84638
AN0187-C	Ag_kdr_1014S	TT	C	T	0.056307	4.2857
AN0187-C	Ag_kdr_1014F	TT	A	T	0	5.10299
AN0187-C	Ag_VGC_1597G	AA	A	G	3.02333	0.263754
AN0187-C	Ag_VGC_1746S	GG	G	T	2.3987	0
AN0187-C	Ag_VGC_1853I	GG	A	G	0	7.83448
AN0187-C	Ag_VGC_1868T	TT	C	T	0	1.95592
AN0187-C	Ag_VGC_1934V	CC	C	T	5.68705	0
AN0187-C	Ag_VGC_791M	CC	C	T	2.46653	0.415802
AN0187-C	Ag_Def_F3F4_2	AA	A	T	2.52302	0.591595
WATER	Ag_Def_F1	XX	A	G	0	0
WATER	Ag_Def_F2	GG	A	G	0.322067	3.02329
WATER	Ag_Def_F3	XX	C	G	0.355658	0
WATER	Ag_Def_F5_2	XX	A	G	0	0.034555
WATER	Ag_Def_S1_3	XX	C	T	0.669097	0
WATER	Ag_Def_S2_4	XX	A	T	0	0
WATER	Ag_Def_S2S4	XX	C	T	0	0
WATER	Ag_Def_S3	XX	G	T	0	0
WATER	Ag_Def_S4S5	XX	C	T	0	0
WATER	Ag_Def_S4S5_2	XX	G	T	0.104416	0.005623
WATER	Ag_Def_S5	XX	A	C	0.406695	1.24132
WATER	Ag_VGC_1575Y	XX	A	T	0	0
WATER	Ag_VGC_1879S	XX	C	T	0.56987	0
WATER	Ag_VGC_1879L	XX	C	T	0.229969	0
WATER	Ag_RDL_296S	XX	G	T	0.005457	0.041114
WATER	Ag_RDL_296G	XX	C	G	0.004881	0.572642
WATER	Ag_Ace1_119S	XX	A	G	0	0.036424
WATER	Ag_GSTE2_114T	XX	A	G	0.942369	0
WATER	Ag_GSTE2_119V	XX	C	G	0	0
WATER	Ag_kdr_1014S	XX	C	T	0.052348	0.046767
WATER	Ag_kdr_1014F	XX	A	T	0.043269	0.554744
WATER	Ag_VGC_1597G	XX	A	G	0	0.155312
WATER	Ag_VGC_1746S	XX	G	T	0	0
WATER	Ag_VGC_1853I	XX	A	G	0	0.426583
WATER	Ag_VGC_1868T	TT	C	T	0	6.58465
WATER	Ag_VGC_1934V	XX	C	T	0	0
WATER	Ag_VGC_791M	XX	C	T	0	0.142323
WATER	Ag_Def_F3F4_2	XX	A	T	0	3.33518
AN0022-C	Ag_Def_F1	GG	A	G	0.160385	4.41207
AN0022-C	Ag_Def_F2	GG	A	G	0	11.3178
AN0022-C	Ag_Def_F3	GG	C	G	0.487031	8.47737
AN0022-C	Ag_Def_F5_2	AG	A	G	7.27304	6.9025
AN0022-C	Ag_Def_S1_3	TT	C	T	0	6.9612
AN0022-C	Ag_Def_S2_4	TT	A	T	0.191017	4.6648
AN0022-C	Ag_Def_S2S4	CC	C	T	3.15733	0
AN0022-C	Ag_Def_S3	TT	G	T	0	1.77686
AN0022-C	Ag_Def_S4S5	TT	C	T	0.566727	17.7683
AN0022-C	Ag_Def_S4S5_2	GG	G	T	7.66914	0.249416
AN0022-C	Ag_Def_S5	AA	A	C	14.4226	0.196093
AN0022-C	Ag_VGC_1575Y	AA	A	T	9.53249	0
AN0022-C	Ag_VGC_1879S	CC	C	T	19.2416	0.442976
AN0022-C	Ag_VGC_1879L	CC	C	T	15.5362	0
AN0022-C	Ag_RDL_296S	GG	G	T	31.6654	1.98544
AN0022-C	Ag_RDL_296G	CG	C	G	9.3594	9.58827
AN0022-C	Ag_Ace1_119S	GG	A	G	0	16.0145
AN0022-C	Ag_GSTE2_114T	AA	A	G	14.8089	0
AN0022-C	Ag_GSTE2_119V	CG	C	G	5.90364	7.50394
AN0022-C	Ag_kdr_1014S	TT	C	T	0	11.5784
AN0022-C	Ag_kdr_1014F	TT	A	T	0	15.0404
AN0022-C	Ag_VGC_1597G	AA	A	G	10.6692	0.661787
AN0022-C	Ag_VGC_1746S	GG	G	T	6.21792	0.507417
AN0022-C	Ag_VGC_1853I	GG	A	G	0	18.2007
AN0022-C	Ag_VGC_1868T	TT	C	T	0	4.94626
AN0022-C	Ag_VGC_1934V	CC	C	T	15.4163	0
AN0022-C	Ag_VGC_791M	CC	C	T	7.80282	0.895014
AN0022-C	Ag_Def_F3F4_2	AT	A	T	6.05875	10.1549
WATER	Ag_Def_F1	XX	A	G	0	0.168673
WATER	Ag_Def_F2	XX	A	G	0.474217	3.92534
WATER	Ag_Def_F3	XX	C	G	0.468987	0.651049
WATER	Ag_Def_F5_2	XX	A	G	0	0.024875
WATER	Ag_Def_S1_3	XX	C	T	0	0
WATER	Ag_Def_S2_4	XX	A	T	0	0
WATER	Ag_Def_S2S4	XX	C	T	0.112788	0.005139
WATER	Ag_Def_S3	XX	G	T	0.10623	0
WATER	Ag_Def_S4S5	XX	C	T	0	0
WATER	Ag_Def_S4S5_2	XX	G	T	0.049196	0
WATER	Ag_Def_S5	XX	A	C	0.322661	2.15721
WATER	Ag_VGC_1575Y	XX	A	T	0	0.446939
WATER	Ag_VGC_1879S	XX	C	T	0	0
WATER	Ag_VGC_1879L	XX	C	T	0	0
WATER	Ag_RDL_296S	XX	G	T	0.524202	0
WATER	Ag_RDL_296G	XX	C	G	0.019575	0.501745
WATER	Ag_Ace1_119S	XX	A	G	0	0.314144
WATER	Ag_GSTE2_114T	AA	A	G	2.12562	0
WATER	Ag_GSTE2_119V	XX	C	G	0	0
WATER	Ag_kdr_1014S	XX	C	T	0	0
WATER	Ag_kdr_1014F	XX	A	T	0	0.473817
WATER	Ag_VGC_1597G	XX	A	G	0	0.305273
WATER	Ag_VGC_1746S	XX	G	T	0	0
WATER	Ag_VGC_1853I	XX	A	G	0	0.054801
WATER	Ag_VGC_1868T	TT	C	T	0	10.3979
WATER	Ag_VGC_1934V	XX	C	T	0	0
WATER	Ag_VGC_791M	XX	C	T	0	0.403237
WATER	Ag_Def_F3F4_2	XX	A	T	0	5.04204
AN0210-C	Ag_Def_F1	GG	A	G	0.318803	1.58358
AN0210-C	Ag_Def_F2	XX	A	G	0.778333	0.754066
AN0210-C	Ag_Def_F3	XX	C	G	0.50258	1.8844
AN0210-C	Ag_Def_F5_2	AA	A	G	3.72657	0.360312
AN0210-C	Ag_Def_S1_3	TT	C	T	0	2.22534
AN0210-C	Ag_Def_S2_4	XX	A	T	0.209491	0.342131
AN0210-C	Ag_Def_S2S4	CC	C	T	0.8162	0.103673
AN0210-C	Ag_Def_S3	XX	G	T	0.080866	0.198194
AN0210-C	Ag_Def_S4S5	TT	C	T	0.075948	3.20854
AN0210-C	Ag_Def_S4S5_2	GG	G	T	3.14649	0.215302
AN0210-C	Ag_Def_S5	AA	A	C	4.28401	0.248144
AN0210-C	Ag_VGC_1575Y	XX	A	T	0.776895	0
AN0210-C	Ag_VGC_1879S	CC	C	T	6.106	0.154724
AN0210-C	Ag_VGC_1879L	CC	C	T	4.05274	0
AN0210-C	Ag_RDL_296S	GG	G	T	9.3672	0.504678
AN0210-C	Ag_RDL_296G	CG	C	G	2.17262	2.89888
AN0210-C	Ag_Ace1_119S	GG	A	G	0	5.388
AN0210-C	Ag_GSTE2_114T	AA	A	G	2.94486	0
AN0210-C	Ag_GSTE2_119V	CG	C	G	1.97256	1.33883
AN0210-C	Ag_kdr_1014S	TT	C	T	0.018209	3.34366
AN0210-C	Ag_kdr_1014F	AT	A	T	1.81554	1.50628
AN0210-C	Ag_VGC_1597G	XX	A	G	0.957026	0.136917
AN0210-C	Ag_VGC_1746S	GG	G	T	1.54963	0.130842
AN0210-C	Ag_VGC_1853I	GG	A	G	0	7.1847
AN0210-C	Ag_VGC_1868T	TT	C	T	0	1.57548
AN0210-C	Ag_VGC_1934V	CC	C	T	4.77061	0
AN0210-C	Ag_VGC_791M	CC	C	T	1.53879	0
AN0210-C	Ag_Def_F3F4_2	XX	A	T	1.1439	0.621943
WATER	Ag_Def_F1	XX	A	G	0	0
WATER	Ag_Def_F2	XX	A	G	0.536114	2.38051
WATER	Ag_Def_F3	XX	C	G	0.294018	0.255236
WATER	Ag_Def_F5_2	XX	A	G	0	0
WATER	Ag_Def_S1_3	XX	C	T	0.541602	0
WATER	Ag_Def_S2_4	XX	A	T	0	0.01198
WATER	Ag_Def_S2S4	XX	C	T	0	0.038024
WATER	Ag_Def_S3	XX	G	T	0	0
WATER	Ag_Def_S4S5	XX	C	T	0	0
WATER	Ag_Def_S4S5_2	XX	G	T	0.022966	0.089159
WATER	Ag_Def_S5	XX	A	C	0.509173	1.42092
WATER	Ag_VGC_1575Y	XX	A	T	0	0.36394
WATER	Ag_VGC_1879S	XX	C	T	0.108672	0
WATER	Ag_VGC_1879L	XX	C	T	0	0
WATER	Ag_RDL_296S	XX	G	T	0.498237	0
WATER	Ag_RDL_296G	XX	C	G	0.285354	0.315331
WATER	Ag_Ace1_119S	XX	A	G	0	0
WATER	Ag_GSTE2_114T	XX	A	G	0.85797	0
WATER	Ag_GSTE2_119V	XX	C	G	0	0
WATER	Ag_kdr_1014S	XX	C	T	0.847851	0
WATER	Ag_kdr_1014F	XX	A	T	0	0.444736
WATER	Ag_VGC_1597G	XX	A	G	0	0
WATER	Ag_VGC_1746S	XX	G	T	0	0
WATER	Ag_VGC_1853I	XX	A	G	0.007085	0.096758
WATER	Ag_VGC_1868T	TT	C	T	0.250404	6.25741
WATER	Ag_VGC_1934V	XX	C	T	0	0
WATER	Ag_VGC_791M	XX	C	T	0	0.19261
WATER	Ag_Def_F3F4_2	XX	A	T	0	2.57414
AN0190-C	Ag_Def_F1	AG	A	G	0.894635	0.898126
AN0190-C	Ag_Def_F2	GG	A	G	0.034259	4.80491
AN0190-C	Ag_Def_F3	GG	C	G	0.1546	3.45527
AN0190-C	Ag_Def_F5_2	AA	A	G	6.60332	0.244851
AN0190-C	Ag_Def_S1_3	CT	C	T	1.38209	1.48868
AN0190-C	Ag_Def_S2_4	TT	A	T	0	1.29011
AN0190-C	Ag_Def_S2S4	CC	C	T	2.1795	0.020408
AN0190-C	Ag_Def_S3	XX	G	T	0	0.661665
AN0190-C	Ag_Def_S4S5	TT	C	T	0.195471	7.47244
AN0190-C	Ag_Def_S4S5_2	GG	G	T	4.56275	0.445411
AN0190-C	Ag_Def_S5	AA	A	C	6.78293	0.050347
AN0190-C	Ag_VGC_1575Y	AT	A	T	1.88905	1.62603
AN0190-C	Ag_VGC_1879S	CC	C	T	7.61387	0.361672
AN0190-C	Ag_VGC_1879L	CC	C	T	6.30642	0
AN0190-C	Ag_RDL_296S	GG	G	T	13.525	1.22715
AN0190-C	Ag_RDL_296G	CC	C	G	6.57967	0.350474
AN0190-C	Ag_Ace1_119S	GG	A	G	0	6.90809
AN0190-C	Ag_GSTE2_114T	AA	A	G	6.92418	0
AN0190-C	Ag_GSTE2_119V	CC	C	G	5.5356	0
AN0190-C	Ag_kdr_1014S	TT	C	T	0	5.49632
AN0190-C	Ag_kdr_1014F	AT	A	T	2.51329	3.46538
AN0190-C	Ag_VGC_1597G	AA	A	G	4.21732	0.024096
AN0190-C	Ag_VGC_1746S	GG	G	T	2.53402	0.286224
AN0190-C	Ag_VGC_1853I	GG	A	G	0	7.28806
AN0190-C	Ag_VGC_1868T	TT	C	T	0	3.40148
AN0190-C	Ag_VGC_1934V	CC	C	T	6.09232	0.19628
AN0190-C	Ag_VGC_791M	CC	C	T	3.49135	0.613437
AN0190-C	Ag_Def_F3F4_2	AA	A	T	6.91406	0.385506
WATER	Ag_Def_F1	XX	A	G	0.03015	0.119301
WATER	Ag_Def_F2	XX	A	G	0.562488	3.91957
WATER	Ag_Def_F3	XX	C	G	0.496087	0
WATER	Ag_Def_F5_2	XX	A	G	0	0
WATER	Ag_Def_S1_3	XX	C	T	0.277634	0
WATER	Ag_Def_S2_4	XX	A	T	0	0.223672
WATER	Ag_Def_S2S4	XX	C	T	0	0.054047
WATER	Ag_Def_S3	XX	G	T	0	0
WATER	Ag_Def_S4S5	XX	C	T	0	0
WATER	Ag_Def_S4S5_2	XX	G	T	0.007857	0
WATER	Ag_Def_S5	XX	A	C	0.524752	1.67015
WATER	Ag_VGC_1575Y	XX	A	T	0	0.004516
WATER	Ag_VGC_1879S	XX	C	T	0.262594	0
WATER	Ag_VGC_1879L	XX	C	T	0.008374	0
WATER	Ag_RDL_296S	XX	G	T	0.343798	0
WATER	Ag_RDL_296G	XX	C	G	0	0.393209
WATER	Ag_Ace1_119S	XX	A	G	0	0.053319
WATER	Ag_GSTE2_114T	XX	A	G	0.55733	0
WATER	Ag_GSTE2_119V	XX	C	G	0	0
WATER	Ag_kdr_1014S	XX	C	T	0.219826	0
WATER	Ag_kdr_1014F	XX	A	T	0	0.494762
WATER	Ag_VGC_1597G	XX	A	G	0	0.143553
WATER	Ag_VGC_1746S	XX	G	T	0	0
WATER	Ag_VGC_1853I	XX	A	G	0	0
WATER	Ag_VGC_1868T	TT	C	T	0	6.82436
WATER	Ag_VGC_1934V	XX	C	T	0	0
WATER	Ag_VGC_791M	XX	C	T	0	0.319897
WATER	Ag_Def_F3F4_2	XX	A	T	0.405766	4.02795
AN0023-C	Ag_Def_F1	GG	A	G	0.189916	4.37604
AN0023-C	Ag_Def_F2	GG	A	G	0.169417	11.8631
AN0023-C	Ag_Def_F3	GG	C	G	0.032636	8.57422
AN0023-C	Ag_Def_F5_2	GG	A	G	0	15.2439
AN0023-C	Ag_Def_S1_3	TT	C	T	0	7.01957
AN0023-C	Ag_Def_S2_4	TT	A	T	0.050931	3.02741
AN0023-C	Ag_Def_S2S4	CC	C	T	1.05749	0
AN0023-C	Ag_Def_S3	TT	G	T	0	0.973975
AN0023-C	Ag_Def_S4S5	TT	C	T	0.689007	11.522
AN0023-C	Ag_Def_S4S5_2	GG	G	T	11.1395	0.240417
AN0023-C	Ag_Def_S5	AA	A	C	12.6496	0.125822
AN0023-C	Ag_VGC_1575Y	AA	A	T	8.10141	0
AN0023-C	Ag_VGC_1879S	CC	C	T	21.6075	0.191268
AN0023-C	Ag_VGC_1879L	CC	C	T	16.7511	0
AN0023-C	Ag_RDL_296S	GG	G	T	35.3342	1.69427
AN0023-C	Ag_RDL_296G	CC	C	G	18.4559	0.405943
AN0023-C	Ag_Ace1_119S	GG	A	G	0	15.905
AN0023-C	Ag_GSTE2_114T	AA	A	G	11.6556	0
AN0023-C	Ag_GSTE2_119V	CC	C	G	10.4072	1.11782
AN0023-C	Ag_kdr_1014S	TT	C	T	0	11.5621
AN0023-C	Ag_kdr_1014F	TT	A	T	0	16.3126
AN0023-C	Ag_VGC_1597G	AA	A	G	7.71359	0.629772
AN0023-C	Ag_VGC_1746S	GG	G	T	6.43952	0.599783
AN0023-C	Ag_VGC_1853I	GG	A	G	0	21.6727
AN0023-C	Ag_VGC_1868T	XX	C	T	0	4.99802
AN0023-C	Ag_VGC_1934V	CC	C	T	17.9268	0.12639
AN0023-C	Ag_VGC_791M	CC	C	T	7.54629	1.40347
AN0023-C	Ag_Def_F3F4_2	AA	A	T	13.6101	0.886555
WATER	Ag_Def_F1	XX	A	G	0.093134	0.09165
WATER	Ag_Def_F2	XX	A	G	0.640378	2.1908
WATER	Ag_Def_F3	XX	C	G	0.300775	0.332574
WATER	Ag_Def_F5_2	XX	A	G	0	0.015495
WATER	Ag_Def_S1_3	XX	C	T	0	0
WATER	Ag_Def_S2_4	XX	A	T	0	0.098376
WATER	Ag_Def_S2S4	XX	C	T	0.012741	0
WATER	Ag_Def_S3	XX	G	T	0	0
WATER	Ag_Def_S4S5	XX	C	T	0	0
WATER	Ag_Def_S4S5_2	XX	G	T	0.012571	0
WATER	Ag_Def_S5	XX	A	C	0.514552	1.07457
WATER	Ag_VGC_1575Y	XX	A	T	0	0.013439
WATER	Ag_VGC_1879S	XX	C	T	0.606868	0
WATER	Ag_VGC_1879L	XX	C	T	0.342028	0
WATER	Ag_RDL_296S	XX	G	T	0.36465	0
WATER	Ag_RDL_296G	XX	C	G	0.207241	0.310089
WATER	Ag_Ace1_119S	XX	A	G	0.31751	0
WATER	Ag_GSTE2_114T	XX	A	G	0.622653	0
WATER	Ag_GSTE2_119V	XX	C	G	0	0
WATER	Ag_kdr_1014S	XX	C	T	0	0
WATER	Ag_kdr_1014F	XX	A	T	0	0.541663
WATER	Ag_VGC_1597G	XX	A	G	0	0.133777
WATER	Ag_VGC_1746S	XX	G	T	0	0
WATER	Ag_VGC_1853I	XX	A	G	0	0.470428
WATER	Ag_VGC_1868T	TT	C	T	0.027402	4.83615
WATER	Ag_VGC_1934V	XX	C	T	0	0
WATER	Ag_VGC_791M	XX	C	T	0	0.143695
WATER	Ag_Def_F3F4_2	XX	A	T	0.378404	2.53525
AV0007-C	Ag_Def_F1	AA	A	G	4.14919	0
AV0007-C	Ag_Def_F2	GG	A	G	0.220487	15.7864
AV0007-C	Ag_Def_F3	GG	C	G	0.729224	10.7949
AV0007-C	Ag_Def_F5_2	AA	A	G	14.6358	0.693686
AV0007-C	Ag_Def_S1_3	TT	C	T	0	8.21324
AV0007-C	Ag_Def_S2_4	TT	A	T	0.007311	6.95938
AV0007-C	Ag_Def_S2S4	CC	C	T	5.22515	0.030152
AV0007-C	Ag_Def_S3	TT	G	T	0	3.06564
AV0007-C	Ag_Def_S4S5	TT	C	T	0.376344	22.8651
AV0007-C	Ag_Def_S4S5_2	GG	G	T	9.7523	0.01982
AV0007-C	Ag_Def_S5	AA	A	C	15.8303	0.659668
AV0007-C	Ag_VGC_1575Y	AA	A	T	16.6755	0
AV0007-C	Ag_VGC_1879S	CC	C	T	18.774	0.669249
AV0007-C	Ag_VGC_1879L	CC	C	T	16.1434	0
AV0007-C	Ag_RDL_296S	GG	G	T	34.8311	1.7922
AV0007-C	Ag_RDL_296G	CG	C	G	10.9451	10.3402
AV0007-C	Ag_Ace1_119S	GG	A	G	0	18.3727
AV0007-C	Ag_GSTE2_114T	AA	A	G	17.4288	0
AV0007-C	Ag_GSTE2_119V	CG	C	G	9.78413	10.481
AV0007-C	Ag_kdr_1014S	TT	C	T	0	13.824
AV0007-C	Ag_kdr_1014F	TT	A	T	0	16.1489
AV0007-C	Ag_VGC_1597G	AG	A	G	7.95216	8.30729
AV0007-C	Ag_VGC_1746S	GG	G	T	7.52302	0.604066
AV0007-C	Ag_VGC_1853I	GG	A	G	0	18.7498
AV0007-C	Ag_VGC_1868T	CT	C	T	5.33849	7.08864
AV0007-C	Ag_VGC_1934V	CC	C	T	15.8499	0
AV0007-C	Ag_VGC_791M	CC	C	T	8.80614	0.993058
AV0007-C	Ag_Def_F3F4_2	AA	A	T	24.8641	0.364137
WATER	Ag_Def_F1	XX	A	G	0	0.1739
WATER	Ag_Def_F2	AG	A	G	5.44583	5.2724
WATER	Ag_Def_F3	XX	C	G	1.15664	1.05254
WATER	Ag_Def_F5_2	XX	A	G	0	0
WATER	Ag_Def_S1_3	XX	C	T	0.318017	0
WATER	Ag_Def_S2_4	XX	A	T	0.130242	0
WATER	Ag_Def_S2S4	XX	C	T	0.098983	0.033449
WATER	Ag_Def_S3	XX	G	T	0	0
WATER	Ag_Def_S4S5	XX	C	T	0	0
WATER	Ag_Def_S4S5_2	XX	G	T	0.070572	0
WATER	Ag_Def_S5	XX	A	C	1.0194	3.98862
WATER	Ag_VGC_1575Y	XX	A	T	0	0.345034
WATER	Ag_VGC_1879S	XX	C	T	0.189733	0.042888
WATER	Ag_VGC_1879L	XX	C	T	0	0
WATER	Ag_RDL_296S	XX	G	T	0.373548	0.003577
WATER	Ag_RDL_296G	XX	C	G	0.236782	0.48734
WATER	Ag_Ace1_119S	XX	A	G	0	0
WATER	Ag_GSTE2_114T	AA	A	G	4.06184	0
WATER	Ag_GSTE2_119V	XX	C	G	0	0
WATER	Ag_kdr_1014S	XX	C	T	0	0.048749
WATER	Ag_kdr_1014F	XX	A	T	0.150636	0.874836
WATER	Ag_VGC_1597G	XX	A	G	0	0.102533
WATER	Ag_VGC_1746S	XX	G	T	0	0
WATER	Ag_VGC_1853I	XX	A	G	0	0.484742
WATER	Ag_VGC_1868T	TT	C	T	0.042715	9.72357
WATER	Ag_VGC_1934V	XX	C	T	0	0
WATER	Ag_VGC_791M	XX	C	T	0	0.765228
WATER	Ag_Def_F3F4_2	XX	A	T	1.9008	7.91899
AN0200-C	Ag_Def_F1	GG	A	G	0	2.44749
AN0200-C	Ag_Def_F2	GG	A	G	0.370633	5.20562
AN0200-C	Ag_Def_F3	GG	C	G	0.183606	6.55605
AN0200-C	Ag_Def_F5_2	AG	A	G	2.34033	2.35954
AN0200-C	Ag_Def_S1_3	TT	C	T	0	4.19479
AN0200-C	Ag_Def_S2_4	TT	A	T	0	3.88739
AN0200-C	Ag_Def_S2S4	CC	C	T	2.95484	0
AN0200-C	Ag_Def_S3	TT	G	T	0	1.67203
AN0200-C	Ag_Def_S4S5	TT	C	T	0.229903	9.13511
AN0200-C	Ag_Def_S4S5_2	GG	G	T	5.26775	0.205976
AN0200-C	Ag_Def_S5	AA	A	C	7.33824	0.216639
AN0200-C	Ag_VGC_1575Y	AA	A	T	2.6781	0
AN0200-C	Ag_VGC_1879S	CC	C	T	8.35329	0.264858
AN0200-C	Ag_VGC_1879L	CC	C	T	5.41926	0
AN0200-C	Ag_RDL_296S	GG	G	T	17.5478	0.762895
AN0200-C	Ag_RDL_296G	CC	C	G	10.8844	0
AN0200-C	Ag_Ace1_119S	GG	A	G	0.147101	9.79984
AN0200-C	Ag_GSTE2_114T	AA	A	G	6.37371	0
AN0200-C	Ag_GSTE2_119V	CC	C	G	8.06914	0
AN0200-C	Ag_kdr_1014S	TT	C	T	0	6.14188
AN0200-C	Ag_kdr_1014F	TT	A	T	0	6.3903
AN0200-C	Ag_VGC_1597G	AA	A	G	5.54486	0.369087
AN0200-C	Ag_VGC_1746S	GG	G	T	2.71827	0.010995
AN0200-C	Ag_VGC_1853I	GG	A	G	0	10.5677
AN0200-C	Ag_VGC_1868T	TT	C	T	0	5.66572
AN0200-C	Ag_VGC_1934V	CC	C	T	7.25723	0.197334
AN0200-C	Ag_VGC_791M	CC	C	T	3.87056	0.023362
AN0200-C	Ag_Def_F3F4_2	XX	A	T	1.82033	4.28055
WATER	Ag_Def_F1	XX	A	G	0	0.210277
WATER	Ag_Def_F2	XX	A	G	0.948337	8.93849
WATER	Ag_Def_F3	XX	C	G	1.19976	1.50421
WATER	Ag_Def_F5_2	XX	A	G	0	0.010071
WATER	Ag_Def_S1_3	XX	C	T	0.258322	0
WATER	Ag_Def_S2_4	XX	A	T	0	0
WATER	Ag_Def_S2S4	XX	C	T	0	0
WATER	Ag_Def_S3	XX	G	T	0	0.037021
WATER	Ag_Def_S4S5	XX	C	T	0	0
WATER	Ag_Def_S4S5_2	XX	G	T	0.129458	0
WATER	Ag_Def_S5	XX	A	C	1.28074	4.18794
WATER	Ag_VGC_1575Y	XX	A	T	0	0.253791
WATER	Ag_VGC_1879S	XX	C	T	0.32223	0
WATER	Ag_VGC_1879L	XX	C	T	0.032989	0
WATER	Ag_RDL_296S	XX	G	T	0.681511	0.108498
WATER	Ag_RDL_296G	XX	C	G	0.653314	0.619827
WATER	Ag_Ace1_119S	XX	A	G	0.234615	0.140631
WATER	Ag_GSTE2_114T	AA	A	G	1.47229	0
WATER	Ag_GSTE2_119V	XX	C	G	0	0
WATER	Ag_kdr_1014S	XX	C	T	0	0
WATER	Ag_kdr_1014F	XX	A	T	0	1.44092
WATER	Ag_VGC_1597G	XX	A	G	0	0.235565
WATER	Ag_VGC_1746S	XX	G	T	0	0
WATER	Ag_VGC_1853I	XX	A	G	0.080278	0.035219
WATER	Ag_VGC_1868T	TT	C	T	0.080149	13.7394
WATER	Ag_VGC_1934V	XX	C	T	0	0
WATER	Ag_VGC_791M	XX	C	T	0	0.850332
WATER	Ag_Def_F3F4_2	XX	A	T	2.49365	15.6036
AN0261-C	Ag_Def_F1	GG	A	G	0.1443	2.47912
AN0261-C	Ag_Def_F2	GG	A	G	0.120307	6.01597
AN0261-C	Ag_Def_F3	GG	C	G	0.10381	5.37108
AN0261-C	Ag_Def_F5_2	AG	A	G	2.5467	3.02875
AN0261-C	Ag_Def_S1_3	TT	C	T	0	3.3259
AN0261-C	Ag_Def_S2_4	TT	A	T	0	3.00839
AN0261-C	Ag_Def_S2S4	CC	C	T	2.87071	0.036733
AN0261-C	Ag_Def_S3	TT	G	T	0	1.49274
AN0261-C	Ag_Def_S4S5	TT	C	T	0.093911	8.80206
AN0261-C	Ag_Def_S4S5_2	GG	G	T	4.41094	0.010929
AN0261-C	Ag_Def_S5	AA	A	C	6.82618	0.098279
AN0261-C	Ag_VGC_1575Y	AA	A	T	5.2237	0
AN0261-C	Ag_VGC_1879S	CC	C	T	7.24914	0.492672
AN0261-C	Ag_VGC_1879L	CC	C	T	5.8343	0
AN0261-C	Ag_RDL_296S	GG	G	T	14.4636	0.781491
AN0261-C	Ag_RDL_296G	CC	C	G	8.87251	0.004906
AN0261-C	Ag_Ace1_119S	GG	A	G	0	6.7784
AN0261-C	Ag_GSTE2_114T	AA	A	G	6.35075	0
AN0261-C	Ag_GSTE2_119V	GG	C	G	0.486728	8.22597
AN0261-C	Ag_kdr_1014S	TT	C	T	0	5.95189
AN0261-C	Ag_kdr_1014F	AT	A	T	2.74479	3.58317
AN0261-C	Ag_VGC_1597G	AA	A	G	6.47209	0.002658
AN0261-C	Ag_VGC_1746S	GG	G	T	3.10345	0.344228
AN0261-C	Ag_VGC_1853I	GG	A	G	0	7.8318
AN0261-C	Ag_VGC_1868T	TT	C	T	0	5.86398
AN0261-C	Ag_VGC_1934V	CC	C	T	6.32118	0
AN0261-C	Ag_VGC_791M	CC	C	T	4.43234	0.69969
AN0261-C	Ag_Def_F3F4_2	AA	A	T	8.81602	0.219107
WATER	Ag_Def_F1	XX	A	G	0	0
WATER	Ag_Def_F2	GG	A	G	0.450208	6.56446
WATER	Ag_Def_F3	XX	C	G	0.608957	1.0447
WATER	Ag_Def_F5_2	XX	A	G	0	0
WATER	Ag_Def_S1_3	XX	C	T	0.162129	0
WATER	Ag_Def_S2_4	XX	A	T	0.164171	0.146921
WATER	Ag_Def_S2S4	XX	C	T	0	0
WATER	Ag_Def_S3	XX	G	T	0	0
WATER	Ag_Def_S4S5	XX	C	T	0	0
WATER	Ag_Def_S4S5_2	XX	G	T	0.382745	0
WATER	Ag_Def_S5	XX	A	C	0.985401	2.71942
WATER	Ag_VGC_1575Y	XX	A	T	0	0.163914
WATER	Ag_VGC_1879S	XX	C	T	0	0.219215
WATER	Ag_VGC_1879L	XX	C	T	0.013309	0.017037
WATER	Ag_RDL_296S	XX	G	T	0.489332	0
WATER	Ag_RDL_296G	XX	C	G	0.423238	0.344605
WATER	Ag_Ace1_119S	XX	A	G	0	0
WATER	Ag_GSTE2_114T	AA	A	G	8.49949	0
WATER	Ag_GSTE2_119V	XX	C	G	0	0
WATER	Ag_kdr_1014S	XX	C	T	0.480367	0.007303
WATER	Ag_kdr_1014F	XX	A	T	0	0.741027
WATER	Ag_VGC_1597G	XX	A	G	0	0.246582
WATER	Ag_VGC_1746S	XX	G	T	0	0
WATER	Ag_VGC_1853I	XX	A	G	0	0.554659
WATER	Ag_VGC_1868T	TT	C	T	0.100676	7.51544
WATER	Ag_VGC_1934V	XX	C	T	0	0
WATER	Ag_VGC_791M	XX	C	T	0	0.639997
WATER	Ag_Def_F3F4_2	XX	A	T	2.12881	7.15498
AV0015-C	Ag_Def_F1	AA	A	G	1.88159	0
AV0015-C	Ag_Def_F2	GG	A	G	0.351667	5.25644
AV0015-C	Ag_Def_F3	GG	C	G	0.173512	4.01334
AV0015-C	Ag_Def_F5_2	AA	A	G	5.19928	0.342231
AV0015-C	Ag_Def_S1_3	TT	C	T	0	3.28295
AV0015-C	Ag_Def_S2_4	TT	A	T	0	2.96553
AV0015-C	Ag_Def_S2S4	CC	C	T	2.22299	0.051468
AV0015-C	Ag_Def_S3	TT	G	T	0	1.66824
AV0015-C	Ag_Def_S4S5	TT	C	T	0.151004	7.2039
AV0015-C	Ag_Def_S4S5_2	GG	G	T	3.8801	0.112995
AV0015-C	Ag_Def_S5	AA	A	C	5.87272	0
AV0015-C	Ag_VGC_1575Y	AA	A	T	3.93214	0
AV0015-C	Ag_VGC_1879S	CC	C	T	6.33293	0.273356
AV0015-C	Ag_VGC_1879L	TT	C	T	0.118188	5.11232
AV0015-C	Ag_RDL_296S	GG	G	T	11.1629	0.729726
AV0015-C	Ag_RDL_296G	CC	C	G	6.79772	0
AV0015-C	Ag_Ace1_119S	GG	A	G	0	6.52613
AV0015-C	Ag_GSTE2_114T	AA	A	G	6.10337	0
AV0015-C	Ag_GSTE2_119V	CC	C	G	6.33657	0
AV0015-C	Ag_kdr_1014S	TT	C	T	0	5.35669
AV0015-C	Ag_kdr_1014F	TT	A	T	0.049215	6.09899
AV0015-C	Ag_VGC_1597G	AA	A	G	5.64281	0.138131
AV0015-C	Ag_VGC_1746S	GG	G	T	3.09166	0.282185
AV0015-C	Ag_VGC_1853I	GG	A	G	0	6.16614
AV0015-C	Ag_VGC_1868T	TT	C	T	0	4.30444
AV0015-C	Ag_VGC_1934V	CC	C	T	5.15427	0
AV0015-C	Ag_VGC_791M	CC	C	T	3.6355	0
AV0015-C	Ag_Def_F3F4_2	AA	A	T	6.11826	0.01827
WATER	Ag_Def_F1	XX	A	G	0.053152	0.008726
WATER	Ag_Def_F2	GG	A	G	0.7833	10.0979
WATER	Ag_Def_F3	XX	C	G	1.11946	1.55923
WATER	Ag_Def_F5_2	XX	A	G	0	0
WATER	Ag_Def_S1_3	XX	C	T	0.086377	0
WATER	Ag_Def_S2_4	XX	A	T	0	0.00174
WATER	Ag_Def_S2S4	XX	C	T	0.023174	0.008343
WATER	Ag_Def_S3	XX	G	T	0	0
WATER	Ag_Def_S4S5	XX	C	T	0	0
WATER	Ag_Def_S4S5_2	XX	G	T	0.358257	0
WATER	Ag_Def_S5	XX	A	C	1.28597	4.46408
WATER	Ag_VGC_1575Y	XX	A	T	0	0.352711
WATER	Ag_VGC_1879S	XX	C	T	0	0
WATER	Ag_VGC_1879L	XX	C	T	0.085561	0
WATER	Ag_RDL_296S	XX	G	T	0.377282	0.198461
WATER	Ag_RDL_296G	XX	C	G	0.515225	0.655046
WATER	Ag_Ace1_119S	XX	A	G	1.0478	0
WATER	Ag_GSTE2_114T	AA	A	G	2.22857	0
WATER	Ag_GSTE2_119V	XX	C	G	0	0
WATER	Ag_kdr_1014S	XX	C	T	0	0.146296
WATER	Ag_kdr_1014F	XX	A	T	0.20397	1.28031
WATER	Ag_VGC_1597G	XX	A	G	0	0.001461
WATER	Ag_VGC_1746S	XX	G	T	0	0
WATER	Ag_VGC_1853I	XX	A	G	0	0.128707
WATER	Ag_VGC_1868T	TT	C	T	0	11.0053
WATER	Ag_VGC_1934V	XX	C	T	0	0
WATER	Ag_VGC_791M	XX	C	T	0	1.18622
WATER	Ag_Def_F3F4_2	XX	A	T	3.56901	18.391
AN0229-C	Ag_Def_F1	GG	A	G	0	3.46855
AN0229-C	Ag_Def_F2	AG	A	G	5.25999	5.40093
AN0229-C	Ag_Def_F3	CG	C	G	2.65722	4.95618
AN0229-C	Ag_Def_F5_2	AA	A	G	9.20791	0.109636
AN0229-C	Ag_Def_S1_3	TT	C	T	0	5.34547
AN0229-C	Ag_Def_S2_4	TT	A	T	0.049236	5.15399
AN0229-C	Ag_Def_S2S4	CC	C	T	3.54036	0.113455
AN0229-C	Ag_Def_S3	TT	G	T	0	2.9864
AN0229-C	Ag_Def_S4S5	TT	C	T	0.010073	12.4248
AN0229-C	Ag_Def_S4S5_2	GG	G	T	5.94846	0
AN0229-C	Ag_Def_S5	AA	A	C	9.02031	0.216468
AN0229-C	Ag_VGC_1575Y	AA	A	T	8.52772	0
AN0229-C	Ag_VGC_1879S	CC	C	T	10.9711	0.804233
AN0229-C	Ag_VGC_1879L	CC	C	T	8.98336	0
AN0229-C	Ag_RDL_296S	GG	G	T	18.7931	1.20042
AN0229-C	Ag_RDL_296G	CC	C	G	11.7489	0
AN0229-C	Ag_Ace1_119S	GG	A	G	0	11.0089
AN0229-C	Ag_GSTE2_114T	AA	A	G	11.7904	0
AN0229-C	Ag_GSTE2_119V	CC	C	G	12.6093	0
AN0229-C	Ag_kdr_1014S	TT	C	T	0	9.23004
AN0229-C	Ag_kdr_1014F	TT	A	T	0	11.1347
AN0229-C	Ag_VGC_1597G	AA	A	G	10.3334	0.061513
AN0229-C	Ag_VGC_1746S	GG	G	T	4.89982	0.427849
AN0229-C	Ag_VGC_1853I	GG	A	G	0	11.5174
AN0229-C	Ag_VGC_1868T	TT	C	T	0	8.71443
AN0229-C	Ag_VGC_1934V	CC	C	T	9.21865	0
AN0229-C	Ag_VGC_791M	CC	C	T	6.7637	0.852403
AN0229-C	Ag_Def_F3F4_2	AT	A	T	6.53523	6.81078
WATER	Ag_Def_F1	XX	A	G	0	0.183651
WATER	Ag_Def_F2	GG	A	G	0.419382	6.64283
WATER	Ag_Def_F3	XX	C	G	1.20568	1.68751
WATER	Ag_Def_F5_2	XX	A	G	0	0
WATER	Ag_Def_S1_3	XX	C	T	0.309355	0
WATER	Ag_Def_S2_4	XX	A	T	0.168925	0
WATER	Ag_Def_S2S4	XX	C	T	0	0
WATER	Ag_Def_S3	XX	G	T	0	0
WATER	Ag_Def_S4S5	XX	C	T	0	0
WATER	Ag_Def_S4S5_2	XX	G	T	0.541275	0
WATER	Ag_Def_S5	XX	A	C	1.14986	3.60445
WATER	Ag_VGC_1575Y	XX	A	T	0	0.239357
WATER	Ag_VGC_1879S	XX	C	T	0.290875	0.012569
WATER	Ag_VGC_1879L	XX	C	T	0	0
WATER	Ag_RDL_296S	XX	G	T	0.43109	0
WATER	Ag_RDL_296G	XX	C	G	0.40478	0.851779
WATER	Ag_Ace1_119S	XX	A	G	1.397	0
WATER	Ag_GSTE2_114T	AA	A	G	3.34557	0
WATER	Ag_GSTE2_119V	XX	C	G	0	0
WATER	Ag_kdr_1014S	XX	C	T	0.29535	0
WATER	Ag_kdr_1014F	XX	A	T	0.041657	0.788093
WATER	Ag_VGC_1597G	XX	A	G	0	0.059082
WATER	Ag_VGC_1746S	XX	G	T	0	0
WATER	Ag_VGC_1853I	XX	A	G	0.034915	0.064403
WATER	Ag_VGC_1868T	TT	C	T	0	7.52103
WATER	Ag_VGC_1934V	XX	C	T	0	0
WATER	Ag_VGC_791M	XX	C	T	0	0.948405
WATER	Ag_Def_F3F4_2	XX	A	T	2.96974	7.39605
AN0225-C	Ag_Def_F1	AG	A	G	1.77946	1.2429
AN0225-C	Ag_Def_F2	GG	A	G	0.395936	8.41864
AN0225-C	Ag_Def_F3	GG	C	G	0.915936	7.23777
AN0225-C	Ag_Def_F5_2	AG	A	G	4.83936	4.04508
AN0225-C	Ag_Def_S1_3	TT	C	T	0	4.88747
AN0225-C	Ag_Def_S2_4	TT	A	T	0	4.66318
AN0225-C	Ag_Def_S2S4	CC	C	T	3.6505	0.056552
AN0225-C	Ag_Def_S3	TT	G	T	0	2.38265
AN0225-C	Ag_Def_S4S5	TT	C	T	0.002139	10.7177
AN0225-C	Ag_Def_S4S5_2	GG	G	T	6.04713	0.203508
AN0225-C	Ag_Def_S5	AA	A	C	8.93604	0.054397
AN0225-C	Ag_VGC_1575Y	AT	A	T	3.48806	4.19294
AN0225-C	Ag_VGC_1879S	CC	C	T	9.76085	0.578328
AN0225-C	Ag_VGC_1879L	CC	C	T	8.18905	0
AN0225-C	Ag_RDL_296S	GG	G	T	16.0773	1.02469
AN0225-C	Ag_RDL_296G	GG	C	G	1.13076	11.8431
AN0225-C	Ag_Ace1_119S	GG	A	G	0	9.27718
AN0225-C	Ag_GSTE2_114T	AA	A	G	10.5296	0
AN0225-C	Ag_GSTE2_119V	CC	C	G	12.8503	0
AN0225-C	Ag_kdr_1014S	TT	C	T	0	9.08465
AN0225-C	Ag_kdr_1014F	TT	A	T	0	10.2993
AN0225-C	Ag_VGC_1597G	AA	A	G	8.81794	0.194599
AN0225-C	Ag_VGC_1746S	GG	G	T	4.54464	0.526486
AN0225-C	Ag_VGC_1853I	GG	A	G	0	10.0169
AN0225-C	Ag_VGC_1868T	TT	C	T	0.649153	9.4248
AN0225-C	Ag_VGC_1934V	CC	C	T	9.07061	0.088147
AN0225-C	Ag_VGC_791M	CC	C	T	6.66424	0
AN0225-C	Ag_Def_F3F4_2	AA	A	T	11.0691	0.595298
WATER	Ag_Def_F1	XX	A	G	0	0.172313
WATER	Ag_Def_F2	GG	A	G	0.788153	9.57494
WATER	Ag_Def_F3	XX	C	G	1.38644	2.22238
WATER	Ag_Def_F5_2	XX	A	G	0	0
WATER	Ag_Def_S1_3	XX	C	T	0	0
WATER	Ag_Def_S2_4	XX	A	T	0.071325	0
WATER	Ag_Def_S2S4	XX	C	T	0	0
WATER	Ag_Def_S3	XX	G	T	0	0
WATER	Ag_Def_S4S5	XX	C	T	0	0
WATER	Ag_Def_S4S5_2	XX	G	T	0.046147	0
WATER	Ag_Def_S5	XX	A	C	1.34241	4.61815
WATER	Ag_VGC_1575Y	XX	A	T	0	0.441151
WATER	Ag_VGC_1879S	XX	C	T	0.430212	0
WATER	Ag_VGC_1879L	XX	C	T	0.500827	0
WATER	Ag_RDL_296S	XX	G	T	0.601841	0
WATER	Ag_RDL_296G	XX	C	G	0.517328	0.678818
WATER	Ag_Ace1_119S	XX	A	G	1.61234	0
WATER	Ag_GSTE2_114T	AA	A	G	3.82776	0
WATER	Ag_GSTE2_119V	XX	C	G	0	0
WATER	Ag_kdr_1014S	XX	C	T	0.525569	0.000784
WATER	Ag_kdr_1014F	XX	A	T	0	1.71666
WATER	Ag_VGC_1597G	XX	A	G	0	0.552579
WATER	Ag_VGC_1746S	XX	G	T	0	0
WATER	Ag_VGC_1853I	XX	A	G	0	0.415419
WATER	Ag_VGC_1868T	TT	C	T	0	11.2817
WATER	Ag_VGC_1934V	XX	C	T	0	0
WATER	Ag_VGC_791M	XX	C	T	0	1.22811
WATER	Ag_Def_F3F4_2	XX	A	T	4.91423	11.2049
AN0316-C	Ag_Def_F1	GG	A	G	0.116777	2.84975
AN0316-C	Ag_Def_F2	AG	A	G	3.91971	5.21002
AN0316-C	Ag_Def_F3	GG	C	G	0.881966	6.83006
AN0316-C	Ag_Def_F5_2	AG	A	G	3.7046	4.96077
AN0316-C	Ag_Def_S1_3	TT	C	T	0	5.51529
AN0316-C	Ag_Def_S2_4	TT	A	T	0.140954	4.18933
AN0316-C	Ag_Def_S2S4	XX	C	T	3.12138	1.08452
AN0316-C	Ag_Def_S3	TT	G	T	0	1.11761
AN0316-C	Ag_Def_S4S5	CT	C	T	3.82273	9.89885
AN0316-C	Ag_Def_S4S5_2	GT	G	T	3.77231	2.33843
AN0316-C	Ag_Def_S5	AA	A	C	9.82396	0.2208
AN0316-C	Ag_VGC_1575Y	AA	A	T	9.11848	0
AN0316-C	Ag_VGC_1879S	CC	C	T	11.6117	0.680496
AN0316-C	Ag_VGC_1879L	CC	C	T	9.00489	0
AN0316-C	Ag_RDL_296S	GG	G	T	22.3706	1.21121
AN0316-C	Ag_RDL_296G	CG	C	G	7.11268	6.7985
AN0316-C	Ag_Ace1_119S	GG	A	G	0	10.0097
AN0316-C	Ag_GSTE2_114T	AA	A	G	10.7362	0
AN0316-C	Ag_GSTE2_119V	CG	C	G	11.1823	7.11138
AN0316-C	Ag_kdr_1014S	CT	C	T	5.69651	4.05298
AN0316-C	Ag_kdr_1014F	AT	A	T	4.85278	6.6729
AN0316-C	Ag_VGC_1597G	AA	A	G	8.20482	0.202756
AN0316-C	Ag_VGC_1746S	GG	G	T	4.65451	0.652317
AN0316-C	Ag_VGC_1853I	GG	A	G	0	12.1271
AN0316-C	Ag_VGC_1868T	TT	C	T	0	10.9602
AN0316-C	Ag_VGC_1934V	CC	C	T	10.8029	0
AN0316-C	Ag_VGC_791M	CC	C	T	5.66586	0.481942
AN0316-C	Ag_Def_F3F4_2	AA	A	T	11.1196	1.48166
WATER	Ag_Def_F1	XX	A	G	0	0.121224
WATER	Ag_Def_F2	XX	A	G	0.445914	2.27167
WATER	Ag_Def_F3	XX	C	G	0.302131	0
WATER	Ag_Def_F5_2	XX	A	G	0	0.000884
WATER	Ag_Def_S1_3	XX	C	T	0.102886	0
WATER	Ag_Def_S2_4	XX	A	T	0	0
WATER	Ag_Def_S2S4	XX	C	T	0.057354	0.201534
WATER	Ag_Def_S3	XX	G	T	0	0.061221
WATER	Ag_Def_S4S5	XX	C	T	0	0.008855
WATER	Ag_Def_S4S5_2	XX	G	T	0.125062	0
WATER	Ag_Def_S5	XX	A	C	0.987465	1.36416
WATER	Ag_VGC_1575Y	XX	A	T	0	0.248814
WATER	Ag_VGC_1879S	XX	C	T	0	0
WATER	Ag_VGC_1879L	XX	C	T	0	0
WATER	Ag_RDL_296S	XX	G	T	0	0.091733
WATER	Ag_RDL_296G	XX	C	G	0.197012	0.219306
WATER	Ag_Ace1_119S	XX	A	G	0	0
WATER	Ag_GSTE2_114T	XX	A	G	1.03878	0
WATER	Ag_GSTE2_119V	XX	C	G	0	0
WATER	Ag_kdr_1014S	XX	C	T	0.732139	0
WATER	Ag_kdr_1014F	XX	A	T	0	0.776422
WATER	Ag_VGC_1597G	XX	A	G	0	0.120057
WATER	Ag_VGC_1746S	XX	G	T	0	0
WATER	Ag_VGC_1853I	XX	A	G	0	0.524031
WATER	Ag_VGC_1868T	TT	C	T	0.566203	7.40428
WATER	Ag_VGC_1934V	XX	C	T	0	0
WATER	Ag_VGC_791M	XX	C	T	0	0.038157
WATER	Ag_Def_F3F4_2	XX	A	T	0.590201	3.89022
AN0196-C	Ag_Def_F1	GG	A	G	0.126477	2.57149
AN0196-C	Ag_Def_F2	AG	A	G	3.85273	3.94042
AN0196-C	Ag_Def_F3	GG	C	G	0.229125	5.94799
AN0196-C	Ag_Def_F5_2	AG	A	G	3.79068	3.48873
AN0196-C	Ag_Def_S1_3	TT	C	T	0.206497	4.30907
AN0196-C	Ag_Def_S2_4	TT	A	T	0.048355	3.64805
AN0196-C	Ag_Def_S2S4	CC	C	T	3.16334	0.114626
AN0196-C	Ag_Def_S3	TT	G	T	0	1.5127
AN0196-C	Ag_Def_S4S5	CT	C	T	5.16564	4.68903
AN0196-C	Ag_Def_S4S5_2	GT	G	T	2.37692	2.59948
AN0196-C	Ag_Def_S5	AC	A	C	4.03951	4.36376
AN0196-C	Ag_VGC_1575Y	AA	A	T	5.26357	0
AN0196-C	Ag_VGC_1879S	CC	C	T	9.56134	0.2492
AN0196-C	Ag_VGC_1879L	CC	C	T	7.06419	0
AN0196-C	Ag_RDL_296S	GG	G	T	14.0666	1.07348
AN0196-C	Ag_RDL_296G	CC	C	G	8.6074	0
AN0196-C	Ag_Ace1_119S	GG	A	G	0	8.83048
AN0196-C	Ag_GSTE2_114T	AA	A	G	9.31758	0
AN0196-C	Ag_GSTE2_119V	CC	C	G	7.00302	0
AN0196-C	Ag_kdr_1014S	CT	C	T	4.04748	3.33103
AN0196-C	Ag_kdr_1014F	AT	A	T	3.60193	3.87105
AN0196-C	Ag_VGC_1597G	AA	A	G	6.39021	0.090346
AN0196-C	Ag_VGC_1746S	GG	G	T	2.68447	0
AN0196-C	Ag_VGC_1853I	GG	A	G	0	9.57132
AN0196-C	Ag_VGC_1868T	TT	C	T	0	3.7151
AN0196-C	Ag_VGC_1934V	CC	C	T	8.04518	0.016
AN0196-C	Ag_VGC_791M	CC	C	T	4.65177	0.134899
AN0196-C	Ag_Def_F3F4_2	AA	A	T	8.14949	0.109791
WATER	Ag_Def_F1	XX	A	G	0	0.111847
WATER	Ag_Def_F2	XX	A	G	0.462164	2.77855
WATER	Ag_Def_F3	XX	C	G	0.516694	0.570796
WATER	Ag_Def_F5_2	XX	A	G	0	0
WATER	Ag_Def_S1_3	XX	C	T	0.658716	0
WATER	Ag_Def_S2_4	XX	A	T	0	0.175617
WATER	Ag_Def_S2S4	XX	C	T	0	0
WATER	Ag_Def_S3	XX	G	T	0.022607	0.030935
WATER	Ag_Def_S4S5	XX	C	T	0	0
WATER	Ag_Def_S4S5_2	XX	G	T	0.1377	0
WATER	Ag_Def_S5	XX	A	C	0.531808	1.86941
WATER	Ag_VGC_1575Y	XX	A	T	0	0.445861
WATER	Ag_VGC_1879S	XX	C	T	0.34217	0
WATER	Ag_VGC_1879L	XX	C	T	0	0
WATER	Ag_RDL_296S	XX	G	T	0.262794	0
WATER	Ag_RDL_296G	XX	C	G	0.33481	0.42223
WATER	Ag_Ace1_119S	XX	A	G	0.031961	0
WATER	Ag_GSTE2_114T	AA	A	G	1.73762	0
WATER	Ag_GSTE2_119V	XX	C	G	0	0
WATER	Ag_kdr_1014S	XX	C	T	0.694694	0
WATER	Ag_kdr_1014F	XX	A	T	0	0.58215
WATER	Ag_VGC_1597G	XX	A	G	0	0.419192
WATER	Ag_VGC_1746S	XX	G	T	0	0
WATER	Ag_VGC_1853I	XX	A	G	0	0.059874
WATER	Ag_VGC_1868T	TT	C	T	0.195691	8.06597
WATER	Ag_VGC_1934V	XX	C	T	0	0.050707
WATER	Ag_VGC_791M	XX	C	T	0	0.126068
WATER	Ag_Def_F3F4_2	XX	A	T	0	3.11914
AN0202-C	Ag_Def_F1	GG	A	G	0.177514	3.23607
AN0202-C	Ag_Def_F2	GG	A	G	0.353455	5.97828
AN0202-C	Ag_Def_F3	GG	C	G	0.036232	4.93779
AN0202-C	Ag_Def_F5_2	AG	A	G	4.02304	3.22901
AN0202-C	Ag_Def_S1_3	CT	C	T	2.99929	1.88767
AN0202-C	Ag_Def_S2_4	TT	A	T	0.063765	1.79146
AN0202-C	Ag_Def_S2S4	CC	C	T	2.21264	0.02087
AN0202-C	Ag_Def_S3	TT	G	T	0	0.946998
AN0202-C	Ag_Def_S4S5	TT	C	T	0.255925	10.4331
AN0202-C	Ag_Def_S4S5_2	GG	G	T	5.84567	0.244459
AN0202-C	Ag_Def_S5	AA	A	C	8.01307	0.231906
AN0202-C	Ag_VGC_1575Y	AA	A	T	4.85501	0
AN0202-C	Ag_VGC_1879S	CC	C	T	10.0992	0.428694
AN0202-C	Ag_VGC_1879L	CC	C	T	7.97941	0
AN0202-C	Ag_RDL_296S	GG	G	T	15.8787	0.977133
AN0202-C	Ag_RDL_296G	CC	C	G	8.76393	0
AN0202-C	Ag_Ace1_119S	GG	A	G	0	10.2576
AN0202-C	Ag_GSTE2_114T	AA	A	G	8.40212	0
AN0202-C	Ag_GSTE2_119V	CG	C	G	3.15582	3.84923
AN0202-C	Ag_kdr_1014S	TT	C	T	0	6.51792
AN0202-C	Ag_kdr_1014F	AT	A	T	2.31953	5.03574
AN0202-C	Ag_VGC_1597G	AA	A	G	5.35145	0
AN0202-C	Ag_VGC_1746S	GG	G	T	3.84909	0.312276
AN0202-C	Ag_VGC_1853I	GG	A	G	0	10.3684
AN0202-C	Ag_VGC_1868T	TT	C	T	0	3.38604
AN0202-C	Ag_VGC_1934V	CC	C	T	7.80845	0
AN0202-C	Ag_VGC_791M	CC	C	T	4.22451	0
AN0202-C	Ag_Def_F3F4_2	AA	A	T	6.39661	0.56372
WATER	Ag_Def_F1	XX	A	G	0	0.059094
WATER	Ag_Def_F2	XX	A	G	0.216752	1.63529
WATER	Ag_Def_F3	XX	C	G	0.118668	0.288117
WATER	Ag_Def_F5_2	XX	A	G	0	0
WATER	Ag_Def_S1_3	XX	C	T	0.182735	0
WATER	Ag_Def_S2_4	XX	A	T	0	0
WATER	Ag_Def_S2S4	XX	C	T	0	0
WATER	Ag_Def_S3	XX	G	T	0	0
WATER	Ag_Def_S4S5	XX	C	T	0	0
WATER	Ag_Def_S4S5_2	XX	G	T	0.041956	0
WATER	Ag_Def_S5	XX	A	C	0.172091	0.664325
WATER	Ag_VGC_1575Y	XX	A	T	0	0.160278
WATER	Ag_VGC_1879S	XX	C	T	0	0
WATER	Ag_VGC_1879L	XX	C	T	0	0
WATER	Ag_RDL_296S	XX	G	T	0	0
WATER	Ag_RDL_296G	XX	C	G	0.131284	0.273658
WATER	Ag_Ace1_119S	XX	A	G	0	0
WATER	Ag_GSTE2_114T	XX	A	G	0.430874	0
WATER	Ag_GSTE2_119V	XX	C	G	0	0
WATER	Ag_kdr_1014S	XX	C	T	0	0
WATER	Ag_kdr_1014F	XX	A	T	0	0.104113
WATER	Ag_VGC_1597G	XX	A	G	0	0.143828
WATER	Ag_VGC_1746S	XX	G	T	0	0
WATER	Ag_VGC_1853I	XX	A	G	0.123191	0.130856
WATER	Ag_VGC_1868T	TT	C	T	0	2.80304
WATER	Ag_VGC_1934V	XX	C	T	0	0.001176
WATER	Ag_VGC_791M	XX	C	T	0	0.001833
WATER	Ag_Def_F3F4_2	XX	A	T	0	1.20112
AN0234-C	Ag_Def_F1	GG	A	G	0	4.8723
AN0234-C	Ag_Def_F2	AA	A	G	19.6321	0.583754
AN0234-C	Ag_Def_F3	GG	C	G	0.359595	11.6815
AN0234-C	Ag_Def_F5_2	AA	A	G	15.3215	0.813303
AN0234-C	Ag_Def_S1_3	TT	C	T	0.0366	8.11025
AN0234-C	Ag_Def_S2_4	TT	A	T	0.23629	7.15789
AN0234-C	Ag_Def_S2S4	CC	C	T	5.75327	0
AN0234-C	Ag_Def_S3	TT	G	T	0	2.31715
AN0234-C	Ag_Def_S4S5	CT	C	T	10.2897	11.8993
AN0234-C	Ag_Def_S4S5_2	GT	G	T	5.55453	4.89401
AN0234-C	Ag_Def_S5	AC	A	C	9.0887	8.74419
AN0234-C	Ag_VGC_1575Y	AA	A	T	12.1061	0
AN0234-C	Ag_VGC_1879S	CC	C	T	21.2893	0.694865
AN0234-C	Ag_VGC_1879L	CC	C	T	16.2114	0
AN0234-C	Ag_RDL_296S	GG	G	T	38.7414	2.19211
AN0234-C	Ag_RDL_296G	CC	C	G	20.7434	0
AN0234-C	Ag_Ace1_119S	GG	A	G	0	21.705
AN0234-C	Ag_GSTE2_114T	AA	A	G	19.5086	0
AN0234-C	Ag_GSTE2_119V	CC	C	G	12.4924	0
AN0234-C	Ag_kdr_1014S	CT	C	T	7.21966	5.88309
AN0234-C	Ag_kdr_1014F	AA	A	T	12.4078	1.44785
AN0234-C	Ag_VGC_1597G	AA	A	G	13.7747	0.279967
AN0234-C	Ag_VGC_1746S	GG	G	T	6.59853	0.73839
AN0234-C	Ag_VGC_1853I	GG	A	G	0	22.7303
AN0234-C	Ag_VGC_1868T	TT	C	T	0	8.25111
AN0234-C	Ag_VGC_1934V	CC	C	T	17.0747	0.046828
AN0234-C	Ag_VGC_791M	CC	C	T	9.1065	0.212281
AN0234-C	Ag_Def_F3F4_2	AA	A	T	20.9453	0
WATER	Ag_Def_F1	XX	A	G	0	0.151332
WATER	Ag_Def_F2	XX	A	G	0.254356	2.24977
WATER	Ag_Def_F3	XX	C	G	0.310956	0.664268
WATER	Ag_Def_F5_2	XX	A	G	0	0
WATER	Ag_Def_S1_3	XX	C	T	0.586115	0
WATER	Ag_Def_S2_4	XX	A	T	0	0
WATER	Ag_Def_S2S4	XX	C	T	0.173081	0
WATER	Ag_Def_S3	XX	G	T	0.07845	0
WATER	Ag_Def_S4S5	XX	C	T	0	0.021963
WATER	Ag_Def_S4S5_2	XX	G	T	0.387645	0
WATER	Ag_Def_S5	XX	A	C	0.546717	1.42501
WATER	Ag_VGC_1575Y	XX	A	T	8.1e-05	0.013697
WATER	Ag_VGC_1879S	XX	C	T	0.879554	0
WATER	Ag_VGC_1879L	XX	C	T	0.48388	0
WATER	Ag_RDL_296S	XX	G	T	0.756327	0
WATER	Ag_RDL_296G	XX	C	G	0.373282	0.622484
WATER	Ag_Ace1_119S	XX	A	G	0	0.135798
WATER	Ag_GSTE2_114T	AA	A	G	1.35844	0
WATER	Ag_GSTE2_119V	XX	C	G	0	0
WATER	Ag_kdr_1014S	XX	C	T	0.78014	0
WATER	Ag_kdr_1014F	XX	A	T	0.405539	0.465928
WATER	Ag_VGC_1597G	XX	A	G	0	0.186709
WATER	Ag_VGC_1746S	XX	G	T	0	0
WATER	Ag_VGC_1853I	XX	A	G	0.010528	0.957462
WATER	Ag_VGC_1868T	TT	C	T	0	6.73419
WATER	Ag_VGC_1934V	XX	C	T	0.001388	0
WATER	Ag_VGC_791M	XX	C	T	0	0.129625
WATER	Ag_Def_F3F4_2	XX	A	T	0.176878	3.21341
AN0237-C	Ag_Def_F1	GG	A	G	0	2.05355
AN0237-C	Ag_Def_F2	AG	A	G	3.48581	3.52099
AN0237-C	Ag_Def_F3	GG	C	G	0.327898	4.37532
AN0237-C	Ag_Def_F5_2	AA	A	G	5.27936	0.250906
AN0237-C	Ag_Def_S1_3	CT	C	T	1.68771	1.62431
AN0237-C	Ag_Def_S2_4	TT	A	T	0	2.2472
AN0237-C	Ag_Def_S2S4	CC	C	T	2.46485	0
AN0237-C	Ag_Def_S3	TT	G	T	0	0.842424
AN0237-C	Ag_Def_S4S5	TT	C	T	0.238681	7.20055
AN0237-C	Ag_Def_S4S5_2	GG	G	T	4.80792	0.051706
AN0237-C	Ag_Def_S5	AA	A	C	6.20945	0.146032
AN0237-C	Ag_VGC_1575Y	AA	A	T	2.85916	0
AN0237-C	Ag_VGC_1879S	CC	C	T	7.53445	0.127382
AN0237-C	Ag_VGC_1879L	CC	C	T	5.25111	0
AN0237-C	Ag_RDL_296S	GG	G	T	12.7264	0.575704
AN0237-C	Ag_RDL_296G	CG	C	G	3.63146	3.32461
AN0237-C	Ag_Ace1_119S	GG	A	G	0	7.26151
AN0237-C	Ag_GSTE2_114T	AA	A	G	6.11731	0
AN0237-C	Ag_GSTE2_119V	CC	C	G	4.90817	0
AN0237-C	Ag_kdr_1014S	TT	C	T	0	4.94567
AN0237-C	Ag_kdr_1014F	AA	A	T	4.24212	0.559622
AN0237-C	Ag_VGC_1597G	AA	A	G	4.46972	0.078945
AN0237-C	Ag_VGC_1746S	GG	G	T	1.88811	0.341606
AN0237-C	Ag_VGC_1853I	GG	A	G	0	7.73721
AN0237-C	Ag_VGC_1868T	TT	C	T	0	3.5056
AN0237-C	Ag_VGC_1934V	CC	C	T	5.97399	0
AN0237-C	Ag_VGC_791M	CC	C	T	3.43311	0.463104
AN0237-C	Ag_Def_F3F4_2	AA	A	T	5.75652	0.21563
AV0046-C	Ag_Def_F1	AA	A	G	2.96312	0
AV0046-C	Ag_Def_F2	GG	A	G	0.181368	10.5863
AV0046-C	Ag_Def_F3	GG	C	G	0.025158	8.23619
AV0046-C	Ag_Def_F5_2	AA	A	G	8.57744	0.210571
AV0046-C	Ag_Def_S1_3	TT	C	T	0	6.37551
AV0046-C	Ag_Def_S2_4	TT	A	T	0.142909	5.64968
AV0046-C	Ag_Def_S2S4	CC	C	T	3.93787	0.157165
AV0046-C	Ag_Def_S3	TT	G	T	0	1.61838
AV0046-C	Ag_Def_S4S5	TT	C	T	0.084274	13.1903
AV0046-C	Ag_Def_S4S5_2	GG	G	T	8.68463	0.106431
AV0046-C	Ag_Def_S5	AA	A	C	10.7516	0.652972
AV0046-C	Ag_VGC_1575Y	AA	A	T	6.02963	0
AV0046-C	Ag_VGC_1879S	CC	C	T	13.2039	0.321877
AV0046-C	Ag_VGC_1879L	CT	C	T	4.43136	4.7853
AV0046-C	Ag_RDL_296S	GG	G	T	23.0353	0.943569
AV0046-C	Ag_RDL_296G	CC	C	G	15.2407	0
AV0046-C	Ag_Ace1_119S	GG	A	G	0	13.6672
AV0046-C	Ag_GSTE2_114T	AA	A	G	11.6598	0
AV0046-C	Ag_GSTE2_119V	GG	C	G	0.384223	9.41072
AV0046-C	Ag_kdr_1014S	TT	C	T	0	8.78015
AV0046-C	Ag_kdr_1014F	TT	A	T	0	10.5283
AV0046-C	Ag_VGC_1597G	AA	A	G	8.59176	0.444247
AV0046-C	Ag_VGC_1746S	GG	G	T	4.25895	0
AV0046-C	Ag_VGC_1853I	GG	A	G	0	17.5376
AV0046-C	Ag_VGC_1868T	TT	C	T	0	5.41646
AV0046-C	Ag_VGC_1934V	CT	C	T	4.73667	4.78213
AV0046-C	Ag_VGC_791M	CC	C	T	5.15727	0.402344
AV0046-C	Ag_Def_F3F4_2	AA	A	T	8.42103	0.046391
AN0198-C	Ag_Def_F1	GG	A	G	0	3.4165
AN0198-C	Ag_Def_F2	AG	A	G	5.58476	6.73575
AN0198-C	Ag_Def_F3	GG	C	G	0.655836	6.56604
AN0198-C	Ag_Def_F5_2	AA	A	G	10.3835	0.335823
AN0198-C	Ag_Def_S1_3	CT	C	T	2.33066	2.4683
AN0198-C	Ag_Def_S2_4	TT	A	T	0.163722	3.90448
AN0198-C	Ag_Def_S2S4	CC	C	T	3.72809	0.093809
AN0198-C	Ag_Def_S3	TT	G	T	0	1.29277
AN0198-C	Ag_Def_S4S5	TT	C	T	0.165579	11.7265
AN0198-C	Ag_Def_S4S5_2	GG	G	T	7.45353	0.109462
AN0198-C	Ag_Def_S5	AA	A	C	10.7675	0.074075
AN0198-C	Ag_VGC_1575Y	AA	A	T	5.25316	0
AN0198-C	Ag_VGC_1879S	CC	C	T	12.1876	0.43188
AN0198-C	Ag_VGC_1879L	CC	C	T	9.41706	0
AN0198-C	Ag_RDL_296S	GG	G	T	19.4059	1.15658
AN0198-C	Ag_RDL_296G	GG	C	G	0.847607	11.7996
AN0198-C	Ag_Ace1_119S	GG	A	G	0	10.7941
AN0198-C	Ag_GSTE2_114T	AG	A	G	6.34571	4.67293
AN0198-C	Ag_GSTE2_119V	CG	C	G	5.27733	4.23165
AN0198-C	Ag_kdr_1014S	TT	C	T	0	8.28107
AN0198-C	Ag_kdr_1014F	AA	A	T	7.6322	1.08641
AN0198-C	Ag_VGC_1597G	AA	A	G	8.26882	0.058267
AN0198-C	Ag_VGC_1746S	GG	G	T	3.65915	0.327742
AN0198-C	Ag_VGC_1853I	GG	A	G	0	11.6775
AN0198-C	Ag_VGC_1868T	TT	C	T	0.325092	7.26546
AN0198-C	Ag_VGC_1934V	CC	C	T	9.71528	0
AN0198-C	Ag_VGC_791M	CC	C	T	5.84106	0.839753
AN0198-C	Ag_Def_F3F4_2	AA	A	T	12.0435	0.010148
AV0045-C	Ag_Def_F1	AA	A	G	2.27874	0
AV0045-C	Ag_Def_F2	GG	A	G	0.162319	7.81826
AV0045-C	Ag_Def_F3	GG	C	G	0.600896	8.60002
AV0045-C	Ag_Def_F5_2	AA	A	G	6.55184	0.373233
AV0045-C	Ag_Def_S1_3	TT	C	T	0	4.75604
AV0045-C	Ag_Def_S2_4	TT	A	T	0	5.54424
AV0045-C	Ag_Def_S2S4	CC	C	T	3.13327	0.031652
AV0045-C	Ag_Def_S3	TT	G	T	0	1.74039
AV0045-C	Ag_Def_S4S5	TT	C	T	0.420281	11.8856
AV0045-C	Ag_Def_S4S5_2	GG	G	T	6.36549	0.281833
AV0045-C	Ag_Def_S5	AA	A	C	10.2355	0.359085
AV0045-C	Ag_VGC_1575Y	AA	A	T	2.99179	0
AV0045-C	Ag_VGC_1879S	CC	C	T	12.2945	0.688696
AV0045-C	Ag_VGC_1879L	CT	C	T	3.31846	4.08154
AV0045-C	Ag_RDL_296S	GG	G	T	24.8729	0.991517
AV0045-C	Ag_RDL_296G	CG	C	G	6.87383	8.099
AV0045-C	Ag_Ace1_119S	GG	A	G	0	13.7024
AV0045-C	Ag_GSTE2_114T	AA	A	G	9.70846	0
AV0045-C	Ag_GSTE2_119V	GG	C	G	0.615066	11.8495
AV0045-C	Ag_kdr_1014S	TT	C	T	0	8.15412
AV0045-C	Ag_kdr_1014F	TT	A	T	0	8.39275
AV0045-C	Ag_VGC_1597G	AA	A	G	7.35617	0.502231
AV0045-C	Ag_VGC_1746S	GG	G	T	2.72008	0.02882
AV0045-C	Ag_VGC_1853I	GG	A	G	0	15.0193
AV0045-C	Ag_VGC_1868T	CT	C	T	3.28108	3.13947
AV0045-C	Ag_VGC_1934V	CC	C	T	10.8284	0
AV0045-C	Ag_VGC_791M	CC	C	T	4.53146	0.489914
AV0045-C	Ag_Def_F3F4_2	AA	A	T	6.17738	0.357591
AN0159-C	Ag_Def_F1	GG	A	G	0	2.71205
AN0159-C	Ag_Def_F2	AG	A	G	4.47083	3.56691
AN0159-C	Ag_Def_F3	GG	C	G	0.19831	6.6371
AN0159-C	Ag_Def_F5_2	AA	A	G	6.10782	0.400399
AN0159-C	Ag_Def_S1_3	TT	C	T	0	4.70629
AN0159-C	Ag_Def_S2_4	TT	A	T	0.096956	3.11127
AN0159-C	Ag_Def_S2S4	CC	C	T	2.86984	0.01372
AN0159-C	Ag_Def_S3	TT	G	T	0	1.28104
AN0159-C	Ag_Def_S4S5	CT	C	T	5.43304	4.93194
AN0159-C	Ag_Def_S4S5_2	GT	G	T	2.74703	2.59964
AN0159-C	Ag_Def_S5	AC	A	C	4.81245	4.47199
AN0159-C	Ag_VGC_1575Y	AA	A	T	3.09726	0
AN0159-C	Ag_VGC_1879S	CC	C	T	10.3842	0.090965
AN0159-C	Ag_VGC_1879L	CC	C	T	6.44673	0
AN0159-C	Ag_RDL_296S	GG	G	T	21.9163	0.902415
AN0159-C	Ag_RDL_296G	CC	C	G	12.2243	0
AN0159-C	Ag_Ace1_119S	GG	A	G	0	10.0792
AN0159-C	Ag_GSTE2_114T	AA	A	G	6.6307	0
AN0159-C	Ag_GSTE2_119V	CC	C	G	7.89298	0.380597
AN0159-C	Ag_kdr_1014S	CT	C	T	3.66586	3.55483
AN0159-C	Ag_kdr_1014F	AA	A	T	5.33592	0.808191
AN0159-C	Ag_VGC_1597G	AA	A	G	6.40895	0.018599
AN0159-C	Ag_VGC_1746S	GG	G	T	2.59612	0.241962
AN0159-C	Ag_VGC_1853I	GG	A	G	0	11.887
AN0159-C	Ag_VGC_1868T	TT	C	T	0	3.55109
AN0159-C	Ag_VGC_1934V	CC	C	T	8.95913	0
AN0159-C	Ag_VGC_791M	CC	C	T	4.45234	0.202746
AN0159-C	Ag_Def_F3F4_2	AA	A	T	5.84995	0.049745
AV0041-C	Ag_Def_F1	AA	A	G	2.16262	0
AV0041-C	Ag_Def_F2	GG	A	G	0.235236	8.83587
AV0041-C	Ag_Def_F3	GG	C	G	0.451623	5.96969
AV0041-C	Ag_Def_F5_2	AA	A	G	7.44688	0.406941
AV0041-C	Ag_Def_S1_3	TT	C	T	0	4.65503
AV0041-C	Ag_Def_S2_4	TT	A	T	0	3.881
AV0041-C	Ag_Def_S2S4	CC	C	T	3.372	0.023392
AV0041-C	Ag_Def_S3	TT	G	T	0	2.14529
AV0041-C	Ag_Def_S4S5	TT	C	T	0.247674	10.1254
AV0041-C	Ag_Def_S4S5_2	GG	G	T	5.65651	0.062817
AV0041-C	Ag_Def_S5	AA	A	C	8.38759	0.233972
AV0041-C	Ag_VGC_1575Y	AA	A	T	5.55721	0
AV0041-C	Ag_VGC_1879S	CC	C	T	9.384	0.583745
AV0041-C	Ag_VGC_1879L	CT	C	T	3.49819	3.75447
AV0041-C	Ag_RDL_296S	GG	G	T	15.487	0.838169
AV0041-C	Ag_RDL_296G	CG	C	G	4.95008	4.71916
AV0041-C	Ag_Ace1_119S	AG	A	G	5.41008	3.06001
AV0041-C	Ag_GSTE2_114T	AA	A	G	9.60299	0
AV0041-C	Ag_GSTE2_119V	CC	C	G	7.90936	0
AV0041-C	Ag_kdr_1014S	TT	C	T	0	7.35619
AV0041-C	Ag_kdr_1014F	TT	A	T	0	8.03604
AV0041-C	Ag_VGC_1597G	AA	A	G	7.05703	0
AV0041-C	Ag_VGC_1746S	GG	G	T	3.16978	0.259087
AV0041-C	Ag_VGC_1853I	GG	A	G	0	9.99892
AV0041-C	Ag_VGC_1868T	CT	C	T	2.53939	3.16014
AV0041-C	Ag_VGC_1934V	CC	C	T	7.97759	0.144527
AV0041-C	Ag_VGC_791M	CC	C	T	4.92244	0
AV0041-C	Ag_Def_F3F4_2	AA	A	T	10.0869	0.034021
AV0032-C	Ag_Def_F1	AA	A	G	2.23137	0
AV0032-C	Ag_Def_F2	GG	A	G	0.234681	8.85709
AV0032-C	Ag_Def_F3	GG	C	G	0.322714	5.57456
AV0032-C	Ag_Def_F5_2	AA	A	G	7.37149	0.192929
AV0032-C	Ag_Def_S1_3	TT	C	T	0	4.44331
AV0032-C	Ag_Def_S2_4	TT	A	T	0	3.69455
AV0032-C	Ag_Def_S2S4	CC	C	T	3.11652	0
AV0032-C	Ag_Def_S3	TT	G	T	0	1.5431
AV0032-C	Ag_Def_S4S5	TT	C	T	0.171917	9.67042
AV0032-C	Ag_Def_S4S5_2	GG	G	T	5.62292	0.183145
AV0032-C	Ag_Def_S5	AA	A	C	7.97321	0.275581
AV0032-C	Ag_VGC_1575Y	AA	A	T	5.73351	0
AV0032-C	Ag_VGC_1879S	CC	C	T	8.46848	0.322127
AV0032-C	Ag_VGC_1879L	CT	C	T	3.54276	3.33393
AV0032-C	Ag_RDL_296S	GG	G	T	15.2003	0.742557
AV0032-C	Ag_RDL_296G	CG	C	G	5.04506	4.29128
AV0032-C	Ag_Ace1_119S	GG	A	G	0	8.67
AV0032-C	Ag_GSTE2_114T	AA	A	G	8.78805	0
AV0032-C	Ag_GSTE2_119V	CC	C	G	8.47267	0
AV0032-C	Ag_kdr_1014S	TT	C	T	0	7.57405
AV0032-C	Ag_kdr_1014F	TT	A	T	0	8.16511
AV0032-C	Ag_VGC_1597G	AA	A	G	6.62772	0.003877
AV0032-C	Ag_VGC_1746S	GT	G	T	1.50896	1.46107
AV0032-C	Ag_VGC_1853I	GG	A	G	0	8.65573
AV0032-C	Ag_VGC_1868T	TT	C	T	0.028345	6.24425
AV0032-C	Ag_VGC_1934V	CC	C	T	7.03564	0.150315
AV0032-C	Ag_VGC_791M	CT	C	T	2.13063	2.84498
AV0032-C	Ag_Def_F3F4_2	AA	A	T	9.94084	0.189475
AV0033-C	Ag_Def_F1	AA	A	G	2.40957	0
AV0033-C	Ag_Def_F2	GG	A	G	0.35731	4.38977
AV0033-C	Ag_Def_F3	GG	C	G	0.571021	4.8728
AV0033-C	Ag_Def_F5_2	AA	A	G	4.41432	0.328546
AV0033-C	Ag_Def_S1_3	TT	C	T	0	3.94232
AV0033-C	Ag_Def_S2_4	TT	A	T	0	3.00487
AV0033-C	Ag_Def_S2S4	CC	C	T	2.01672	0.017853
AV0033-C	Ag_Def_S3	TT	G	T	0	1.31759
AV0033-C	Ag_Def_S4S5	TT	C	T	0.176659	6.4839
AV0033-C	Ag_Def_S4S5_2	GG	G	T	4.43012	0
AV0033-C	Ag_Def_S5	AA	A	C	5.73831	0.138245
AV0033-C	Ag_VGC_1575Y	AA	A	T	2.55786	0
AV0033-C	Ag_VGC_1879S	CC	C	T	5.85487	0.306254
AV0033-C	Ag_VGC_1879L	CT	C	T	2.57777	2.17749
AV0033-C	Ag_RDL_296S	GG	G	T	9.82935	0.609702
AV0033-C	Ag_RDL_296G	GG	C	G	0.395573	7.03606
AV0033-C	Ag_Ace1_119S	AG	A	G	2.14881	4.39416
AV0033-C	Ag_GSTE2_114T	AA	A	G	5.04236	0
AV0033-C	Ag_GSTE2_119V	CG	C	G	3.85983	3.90045
AV0033-C	Ag_kdr_1014S	TT	C	T	0	4.99691
AV0033-C	Ag_kdr_1014F	TT	A	T	0	5.78438
AV0033-C	Ag_VGC_1597G	AG	A	G	2.50666	2.58399
AV0033-C	Ag_VGC_1746S	GG	G	T	2.9633	0.233926
AV0033-C	Ag_VGC_1853I	GG	A	G	0	7.16052
AV0033-C	Ag_VGC_1868T	TT	C	T	0.202529	4.37704
AV0033-C	Ag_VGC_1934V	CC	C	T	5.31164	0.203441
AV0033-C	Ag_VGC_791M	CC	C	T	3.45836	0.326681
AV0033-C	Ag_Def_F3F4_2	AA	A	T	4.9058	0
AN0184-C	Ag_Def_F1	GG	A	G	0	2.71016
AN0184-C	Ag_Def_F2	AG	A	G	3.19863	3.21622
AN0184-C	Ag_Def_F3	GG	C	G	0.436399	6.31261
AN0184-C	Ag_Def_F5_2	AG	A	G	2.85942	2.82117
AN0184-C	Ag_Def_S1_3	TT	C	T	0	4.24456
AN0184-C	Ag_Def_S2_4	TT	A	T	0.134337	3.40112
AN0184-C	Ag_Def_S2S4	CT	C	T	1.18868	1.72837
AN0184-C	Ag_Def_S3	TT	G	T	0	1.53571
AN0184-C	Ag_Def_S4S5	CT	C	T	4.18746	4.12039
AN0184-C	Ag_Def_S4S5_2	GT	G	T	2.33232	2.40584
AN0184-C	Ag_Def_S5	AA	A	C	6.97715	0.208323
AN0184-C	Ag_VGC_1575Y	AA	A	T	3.13565	0
AN0184-C	Ag_VGC_1879S	CC	C	T	7.85609	0.300844
AN0184-C	Ag_VGC_1879L	CC	C	T	6.00617	0
AN0184-C	Ag_RDL_296S	GG	G	T	16.4362	0.473995
AN0184-C	Ag_RDL_296G	CG	C	G	4.56418	4.85317
AN0184-C	Ag_Ace1_119S	GG	A	G	0.103417	9.07921
AN0184-C	Ag_GSTE2_114T	AA	A	G	6.74809	0
AN0184-C	Ag_GSTE2_119V	CC	C	G	8.026	0
AN0184-C	Ag_kdr_1014S	CT	C	T	3.72438	2.63391
AN0184-C	Ag_kdr_1014F	AT	A	T	2.6984	3.21487
AN0184-C	Ag_VGC_1597G	AA	A	G	8.15067	0.212742
AN0184-C	Ag_VGC_1746S	GG	G	T	3.34683	0
AN0184-C	Ag_VGC_1853I	GG	A	G	0	8.84398
AN0184-C	Ag_VGC_1868T	TT	C	T	0.040493	5.61154
AN0184-C	Ag_VGC_1934V	CC	C	T	7.03404	0.094031
AN0184-C	Ag_VGC_791M	CC	C	T	3.98716	0
AN0184-C	Ag_Def_F3F4_2	AA	A	T	6.13982	0
AV0030-C	Ag_Def_F1	AA	A	G	2.40542	0
AV0030-C	Ag_Def_F2	GG	A	G	0.673883	7.44802
AV0030-C	Ag_Def_F3	GG	C	G	0	7.70547
AV0030-C	Ag_Def_F5_2	AA	A	G	7.10325	0.229936
AV0030-C	Ag_Def_S1_3	TT	C	T	0.151258	4.95041
AV0030-C	Ag_Def_S2_4	TT	A	T	0	4.07425
AV0030-C	Ag_Def_S2S4	CC	C	T	2.95892	0.159822
AV0030-C	Ag_Def_S3	TT	G	T	0	2.31264
AV0030-C	Ag_Def_S4S5	TT	C	T	0.2726	13.9065
AV0030-C	Ag_Def_S4S5_2	GG	G	T	5.51415	0
AV0030-C	Ag_Def_S5	AA	A	C	8.76747	0.302179
AV0030-C	Ag_VGC_1575Y	AT	A	T	3.14181	3.95022
AV0030-C	Ag_VGC_1879S	CC	C	T	11.1622	0.594343
AV0030-C	Ag_VGC_1879L	CC	C	T	7.45083	0
AV0030-C	Ag_RDL_296S	GG	G	T	20.0958	0.920866
AV0030-C	Ag_RDL_296G	CC	C	G	11.7954	0
AV0030-C	Ag_Ace1_119S	GG	A	G	0	12.1374
AV0030-C	Ag_GSTE2_114T	AA	A	G	9.36236	0
AV0030-C	Ag_GSTE2_119V	CG	C	G	6.52448	5.49947
AV0030-C	Ag_kdr_1014S	TT	C	T	0	8.00298
AV0030-C	Ag_kdr_1014F	TT	A	T	0.15747	9.46572
AV0030-C	Ag_VGC_1597G	AA	A	G	8.47547	0.346547
AV0030-C	Ag_VGC_1746S	GG	G	T	4.49526	0.351743
AV0030-C	Ag_VGC_1853I	AG	A	G	5.33186	5.78983
AV0030-C	Ag_VGC_1868T	TT	C	T	0.269983	6.99721
AV0030-C	Ag_VGC_1934V	CC	C	T	8.89345	0
AV0030-C	Ag_VGC_791M	CC	C	T	5.21345	0
AV0030-C	Ag_Def_F3F4_2	AA	A	T	9.91557	0.555465
AN0208-C	Ag_Def_F1	GG	A	G	0	3.05253
AN0208-C	Ag_Def_F2	AG	A	G	3.55335	4.43096
AN0208-C	Ag_Def_F3	GG	C	G	0.207969	7.29459
AN0208-C	Ag_Def_F5_2	AA	A	G	9.28751	0.419511
AN0208-C	Ag_Def_S1_3	CT	C	T	3.18191	2.31657
AN0208-C	Ag_Def_S2_4	TT	A	T	0	2.43969
AN0208-C	Ag_Def_S2S4	CC	C	T	3.5596	0.059946
AN0208-C	Ag_Def_S3	TT	G	T	0	1.388
AN0208-C	Ag_Def_S4S5	CT	C	T	8.01144	5.31319
AN0208-C	Ag_Def_S4S5_2	GT	G	T	3.32771	2.84647
AN0208-C	Ag_Def_S5	AC	A	C	5.37463	4.51646
AN0208-C	Ag_VGC_1575Y	AA	A	T	10.1396	0
AN0208-C	Ag_VGC_1879S	CC	C	T	11.2569	0.54152
AN0208-C	Ag_VGC_1879L	CC	C	T	9.69683	0
AN0208-C	Ag_RDL_296S	GG	G	T	20.5468	0.969746
AN0208-C	Ag_RDL_296G	CC	C	G	13.0426	0
AN0208-C	Ag_Ace1_119S	GG	A	G	0	9.31436
AN0208-C	Ag_GSTE2_114T	AA	A	G	9.96043	0
AN0208-C	Ag_GSTE2_119V	CC	C	G	14.4598	0
AN0208-C	Ag_kdr_1014S	XX	C	T	7.80455	1.88799
AN0208-C	Ag_kdr_1014F	AA	A	T	9.82776	0.875541
AN0208-C	Ag_VGC_1597G	AA	A	G	8.52981	0.183868
AN0208-C	Ag_VGC_1746S	GG	G	T	5.11519	0.398368
AN0208-C	Ag_VGC_1853I	GG	A	G	0	10.6886
AN0208-C	Ag_VGC_1868T	TT	C	T	0	9.08331
AN0208-C	Ag_VGC_1934V	CC	C	T	9.57003	0
AN0208-C	Ag_VGC_791M	CC	C	T	6.78788	0.414979
AN0208-C	Ag_Def_F3F4_2	AA	A	T	14.1106	0.166531
AV0028-C	Ag_Def_F1	AA	A	G	2.73515	0
AV0028-C	Ag_Def_F2	GG	A	G	0.128468	7.79974
AV0028-C	Ag_Def_F3	GG	C	G	1.193	8.84519
AV0028-C	Ag_Def_F5_2	AA	A	G	6.53893	0.25869
AV0028-C	Ag_Def_S1_3	TT	C	T	0	5.42695
AV0028-C	Ag_Def_S2_4	TT	A	T	0.083778	5.67301
AV0028-C	Ag_Def_S2S4	CC	C	T	3.62226	0
AV0028-C	Ag_Def_S3	TT	G	T	0	2.47036
AV0028-C	Ag_Def_S4S5	TT	C	T	0.344574	12.297
AV0028-C	Ag_Def_S4S5_2	GG	G	T	5.89539	0.34336
AV0028-C	Ag_Def_S5	AA	A	C	9.80927	0.257606
AV0028-C	Ag_VGC_1575Y	AA	A	T	5.11176	0
AV0028-C	Ag_VGC_1879S	CC	C	T	10.4861	0.542333
AV0028-C	Ag_VGC_1879L	CT	C	T	3.44259	3.32518
AV0028-C	Ag_RDL_296S	GG	G	T	23.2762	1.35955
AV0028-C	Ag_RDL_296G	GG	C	G	0	16.5715
AV0028-C	Ag_Ace1_119S	GG	A	G	0	12.7084
AV0028-C	Ag_GSTE2_114T	AA	A	G	10.024	0
AV0028-C	Ag_GSTE2_119V	CC	C	G	13.9921	0
AV0028-C	Ag_kdr_1014S	TT	C	T	0	9.03492
AV0028-C	Ag_kdr_1014F	TT	A	T	0	9.6253
AV0028-C	Ag_VGC_1597G	AA	A	G	8.10623	0.083096
AV0028-C	Ag_VGC_1746S	GG	G	T	3.99314	0.247541
AV0028-C	Ag_VGC_1853I	GG	A	G	0	13.5922
AV0028-C	Ag_VGC_1868T	CT	C	T	6.04968	4.79331
AV0028-C	Ag_VGC_1934V	CC	C	T	10.3048	0
AV0028-C	Ag_VGC_791M	CC	C	T	5.99687	0.333812
AV0028-C	Ag_Def_F3F4_2	AA	A	T	7.70827	0
AN0191-C	Ag_Def_F1	AG	A	G	1.33283	2.54419
AN0191-C	Ag_Def_F2	GG	A	G	0.923867	10.1973
AN0191-C	Ag_Def_F3	GG	C	G	0.590478	7.21272
AN0191-C	Ag_Def_F5_2	AA	A	G	12.3519	0.627066
AN0191-C	Ag_Def_S1_3	TT	C	T	0	7.20441
AN0191-C	Ag_Def_S2_4	TT	A	T	0.036525	4.72042
AN0191-C	Ag_Def_S2S4	CC	C	T	3.85635	0.017676
AN0191-C	Ag_Def_S3	XX	G	T	0	0.485235
AN0191-C	Ag_Def_S4S5	TT	C	T	0	18.7639
AN0191-C	Ag_Def_S4S5_2	GG	G	T	8.31905	0.287785
AN0191-C	Ag_Def_S5	AA	A	C	11.9562	0.424449
AN0191-C	Ag_VGC_1575Y	XX	A	T	3.34038	11.5759
AN0191-C	Ag_VGC_1879S	CC	C	T	15.3318	0.546857
AN0191-C	Ag_VGC_1879L	CC	C	T	11.858	0
AN0191-C	Ag_RDL_296S	GG	G	T	27.7044	1.2108
AN0191-C	Ag_RDL_296G	CC	C	G	17.4282	0
AN0191-C	Ag_Ace1_119S	GG	A	G	0	12.6198
AN0191-C	Ag_GSTE2_114T	AA	A	G	13.5622	0
AN0191-C	Ag_GSTE2_119V	CC	C	G	21.2566	0
AN0191-C	Ag_kdr_1014S	TT	C	T	0	13.3719
AN0191-C	Ag_kdr_1014F	AT	A	T	6.66065	8.90715
AN0191-C	Ag_VGC_1597G	AA	A	G	10.5337	0.183425
AN0191-C	Ag_VGC_1746S	GG	G	T	6.81685	0.776745
AN0191-C	Ag_VGC_1853I	GG	A	G	0	16.1455
AN0191-C	Ag_VGC_1868T	TT	C	T	0	13.3154
AN0191-C	Ag_VGC_1934V	CC	C	T	13.7831	0
AN0191-C	Ag_VGC_791M	CC	C	T	8.62422	0
AN0191-C	Ag_Def_F3F4_2	AA	A	T	18.1866	0.632242
AN0063-C	Ag_Def_F1	GG	A	G	0	2.02051
AN0063-C	Ag_Def_F2	GG	A	G	0.085069	4.86951
AN0063-C	Ag_Def_F3	GG	C	G	0.483314	5.32885
AN0063-C	Ag_Def_F5_2	AA	A	G	4.47342	0.130488
AN0063-C	Ag_Def_S1_3	TT	C	T	0	3.37416
AN0063-C	Ag_Def_S2_4	TT	A	T	0.089718	2.3726
AN0063-C	Ag_Def_S2S4	CC	C	T	2.31119	0.094755
AN0063-C	Ag_Def_S3	TT	G	T	0	1.15362
AN0063-C	Ag_Def_S4S5	TT	C	T	0.194025	8.61565
AN0063-C	Ag_Def_S4S5_2	GG	G	T	4.12163	0.138588
AN0063-C	Ag_Def_S5	AA	A	C	5.54546	0
AN0063-C	Ag_VGC_1575Y	AA	A	T	4.63491	0
AN0063-C	Ag_VGC_1879S	CC	C	T	6.61608	0.194716
AN0063-C	Ag_VGC_1879L	CC	C	T	4.83195	0
AN0063-C	Ag_RDL_296S	GG	G	T	12.0652	0.727391
AN0063-C	Ag_RDL_296G	GG	C	G	0.557729	8.03055
AN0063-C	Ag_Ace1_119S	GG	A	G	0	7.94895
AN0063-C	Ag_GSTE2_114T	AA	A	G	5.80847	0.103337
AN0063-C	Ag_GSTE2_119V	CC	C	G	7.88101	0
AN0063-C	Ag_kdr_1014S	TT	C	T	0.014942	5.22748
AN0063-C	Ag_kdr_1014F	AA	A	T	5.12384	0.3265
AN0063-C	Ag_VGC_1597G	AA	A	G	4.65894	0.306711
AN0063-C	Ag_VGC_1746S	GG	G	T	3.03469	0.143726
AN0063-C	Ag_VGC_1853I	GG	A	G	0	8.08751
AN0063-C	Ag_VGC_1868T	TT	C	T	0.240947	5.06187
AN0063-C	Ag_VGC_1934V	CC	C	T	5.22931	0
AN0063-C	Ag_VGC_791M	CC	C	T	3.85877	0.157024
AN0063-C	Ag_Def_F3F4_2	AA	A	T	5.11877	0.44663
AV0022-C	Ag_Def_F1	AA	A	G	2.71108	0
AV0022-C	Ag_Def_F2	GG	A	G	0.099562	10.3974
AV0022-C	Ag_Def_F3	GG	C	G	0.479249	8.00693
AV0022-C	Ag_Def_F5_2	AA	A	G	9.49601	0.386526
AV0022-C	Ag_Def_S1_3	TT	C	T	0	4.80245
AV0022-C	Ag_Def_S2_4	TT	A	T	0	5.62983
AV0022-C	Ag_Def_S2S4	CC	C	T	3.85647	0.002316
AV0022-C	Ag_Def_S3	TT	G	T	0	3.10169
AV0022-C	Ag_Def_S4S5	TT	C	T	0.224552	13.8986
AV0022-C	Ag_Def_S4S5_2	GG	G	T	5.83356	0
AV0022-C	Ag_Def_S5	AA	A	C	9.52933	0.024093
AV0022-C	Ag_VGC_1575Y	AA	A	T	10.8232	0
AV0022-C	Ag_VGC_1879S	CC	C	T	11.6174	0.691478
AV0022-C	Ag_VGC_1879L	CT	C	T	4.3625	4.74101
AV0022-C	Ag_RDL_296S	GG	G	T	21.6691	1.49286
AV0022-C	Ag_RDL_296G	CC	C	G	12.7507	0.136971
AV0022-C	Ag_Ace1_119S	GG	A	G	0	11.0033
AV0022-C	Ag_GSTE2_114T	AA	A	G	12.3152	0
AV0022-C	Ag_GSTE2_119V	CC	C	G	14.2706	0
AV0022-C	Ag_kdr_1014S	TT	C	T	0	10.5418
AV0022-C	Ag_kdr_1014F	TT	A	T	0	12.219
AV0022-C	Ag_VGC_1597G	AA	A	G	11.7628	0
AV0022-C	Ag_VGC_1746S	GG	G	T	4.94925	0.629453
AV0022-C	Ag_VGC_1853I	GG	A	G	0	11.6267
AV0022-C	Ag_VGC_1868T	CT	C	T	4.12284	5.59668
AV0022-C	Ag_VGC_1934V	CC	C	T	9.7907	0
AV0022-C	Ag_VGC_791M	CC	C	T	7.48829	0.95146
AV0022-C	Ag_Def_F3F4_2	AA	A	T	13.7497	0.715529
AN0013-C	Ag_Def_F1	GG	A	G	0.18842	3.03594
AN0013-C	Ag_Def_F2	GG	A	G	0.24135	8.06101
AN0013-C	Ag_Def_F3	GG	C	G	0.179418	6.95904
AN0013-C	Ag_Def_F5_2	GG	A	G	0	8.62873
AN0013-C	Ag_Def_S1_3	TT	C	T	0	4.76523
AN0013-C	Ag_Def_S2_4	TT	A	T	0	3.92448
AN0013-C	Ag_Def_S2S4	CC	C	T	3.49909	0.129723
AN0013-C	Ag_Def_S3	TT	G	T	0	2.47146
AN0013-C	Ag_Def_S4S5	TT	C	T	0.131914	11.7429
AN0013-C	Ag_Def_S4S5_2	GG	G	T	5.83746	0.166643
AN0013-C	Ag_Def_S5	AA	A	C	8.84561	0
AN0013-C	Ag_VGC_1575Y	AA	A	T	9.46427	0
AN0013-C	Ag_VGC_1879S	CC	C	T	10.2616	0.604015
AN0013-C	Ag_VGC_1879L	CC	C	T	8.14047	0
AN0013-C	Ag_RDL_296S	GG	G	T	16.9679	1.54068
AN0013-C	Ag_RDL_296G	CC	C	G	10.6222	0
AN0013-C	Ag_Ace1_119S	GG	A	G	0	9.69392
AN0013-C	Ag_GSTE2_114T	AA	A	G	10.583	0
AN0013-C	Ag_GSTE2_119V	CC	C	G	13.2334	0
AN0013-C	Ag_kdr_1014S	TT	C	T	0	9.04474
AN0013-C	Ag_kdr_1014F	TT	A	T	0	10.2644
AN0013-C	Ag_VGC_1597G	AA	A	G	8.49727	0
AN0013-C	Ag_VGC_1746S	GG	G	T	4.76734	0.117639
AN0013-C	Ag_VGC_1853I	GG	A	G	0	9.64934
AN0013-C	Ag_VGC_1868T	TT	C	T	0	8.90661
AN0013-C	Ag_VGC_1934V	CC	C	T	8.77412	0
AN0013-C	Ag_VGC_791M	CC	C	T	6.43081	0
AN0013-C	Ag_Def_F3F4_2	AA	A	T	11.7902	0.865178
AV0021-C	Ag_Def_F1	AA	A	G	2.07871	0
AV0021-C	Ag_Def_F2	GG	A	G	0.106946	6.80071
AV0021-C	Ag_Def_F3	GG	C	G	0.328351	5.54497
AV0021-C	Ag_Def_F5_2	AA	A	G	6.88643	0.258895
AV0021-C	Ag_Def_S1_3	TT	C	T	0	4.31439
AV0021-C	Ag_Def_S2_4	TT	A	T	0.082	3.94328
AV0021-C	Ag_Def_S2S4	CC	C	T	3.19502	0
AV0021-C	Ag_Def_S3	TT	G	T	0	1.80133
AV0021-C	Ag_Def_S4S5	TT	C	T	0.208979	9.42188
AV0021-C	Ag_Def_S4S5_2	GG	G	T	4.38179	0.06411
AV0021-C	Ag_Def_S5	AA	A	C	7.41754	0.332957
AV0021-C	Ag_VGC_1575Y	AA	A	T	4.44624	0
AV0021-C	Ag_VGC_1879S	CC	C	T	8.94819	0.295345
AV0021-C	Ag_VGC_1879L	CC	C	T	7.0547	0
AV0021-C	Ag_RDL_296S	GG	G	T	14.1673	0.828449
AV0021-C	Ag_RDL_296G	CG	C	G	4.74412	4.14615
AV0021-C	Ag_Ace1_119S	GG	A	G	0	7.38824
AV0021-C	Ag_GSTE2_114T	AG	A	G	4.41264	3.70547
AV0021-C	Ag_GSTE2_119V	CG	C	G	3.12612	3.11183
AV0021-C	Ag_kdr_1014S	TT	C	T	0	6.5527
AV0021-C	Ag_kdr_1014F	TT	A	T	0	7.04189
AV0021-C	Ag_VGC_1597G	AA	A	G	6.51199	0.145878
AV0021-C	Ag_VGC_1746S	GT	G	T	1.15579	1.00858
AV0021-C	Ag_VGC_1853I	GG	A	G	0	8.73776
AV0021-C	Ag_VGC_1868T	XX	C	T	1.56007	3.12474
AV0021-C	Ag_VGC_1934V	CC	C	T	6.70663	0.067131
AV0021-C	Ag_VGC_791M	CT	C	T	2.006	2.33296
AV0021-C	Ag_Def_F3F4_2	AA	A	T	7.87769	0.364526
AV0002-C	Ag_Def_F1	AA	A	G	3.05868	0
AV0002-C	Ag_Def_F2	GG	A	G	0.158708	9.76443
AV0002-C	Ag_Def_F3	GG	C	G	0.001272	6.75742
AV0002-C	Ag_Def_F5_2	AA	A	G	9.37693	0.416265
AV0002-C	Ag_Def_S1_3	TT	C	T	0	5.49714
AV0002-C	Ag_Def_S2_4	TT	A	T	0	4.52368
AV0002-C	Ag_Def_S2S4	CC	C	T	4.06045	0
AV0002-C	Ag_Def_S3	TT	G	T	0	2.40318
AV0002-C	Ag_Def_S4S5	TT	C	T	0.286344	12.4022
AV0002-C	Ag_Def_S4S5_2	GG	G	T	6.26428	0.073905
[truncated: 28,690 more rows]
